# Supplementary material for: 3D-Bioprinted Co-Cultures of Glioblastoma Multiforme and Mesenchymal Stromal Cells Indicate a Role for Perivascular Niche Cells in Shaping Glioma Chemokine Microenvironment
Source: Cells. 2024 Aug 23;13(17):1404. doi: 10.3390/cells13171404 (PMC11393941; doi:10.3390/cells13171404)
Supplement: Supplementary file 1 [file cells-13-01404-s001.zip › Supplementary Table S1.xlsx]

## Sheet: CXCL12
Detailed results of statistical analysis of chemokine secretion from Figure 7 obtained using the mixed-effects model with Geisser-Greenhouse correction in GraphPad Prism software (version 10.3.0)
Table Analyzed	CXCL12
Mixed-effects model (REML)	Matching: Both factors
Assume sphericity?	No
Alpha	0.05
Fixed effects (type III)	P value	P value summary	Statistically significant (P < 0,05)?	F (DFn, DFd)	Geisser-Greenhouse's epsilon
Cell type	0.0534	ns	No	F (1,036, 3,107) = 9,208	0.2589
Culture parameters	0.0012	**	Yes	F (1,661, 4,983) = 36,15	0.2373
Cell type x Culture parameters	0.0819	ns	No	F (1,072, 2,758) = 7,197	0.0383
Random effects	SD	Variance
Experimental replicate	0	0
Experimental replicate x Cell type	118.2	13979
Experimental replicate x Culture parameters	0	0
Residual	248.2	61589
Was the matching effective?
Chi-square, df	8,732, 1
P value	0.0031
P value summary	**
Is there significant matching (P < 0.05)?	Yes
Data summary
Number of columns (Culture parameters)	8
Number of rows (Cell type)	5
Number of subjects (Experimental replicate)	4
Number of missing values	12
Multiple comparisons
Compare cell means with others in its row and its column
Number of families	13
Number of comparisons per row family	28
Number of comparisons per column family	10
Alpha	0.05
Tukey's multiple comparisons test	Mean Diff,	95,00% CI of diff,	Below threshold?	Summary	Adjusted P Value
MSC
BIOINK day 3 normoxia vs. BIOINK day 10 normoxia	-194.6	-726,1 to 336,9	No	ns	0.3047
BIOINK day 3 normoxia vs. LAMININK 3 days normoxia	325.2	189,9 to 460,4	Yes	*	0.0102
BIOINK day 3 normoxia vs. LAMININK 7 days normoxia	271.8	23,55 to 520,0	Yes	*	0.0419
BIOINK day 3 normoxia vs. BIOINK 3 days hypoxia	496.9	433,0 to 560,7	Yes	****	<0,0001
BIOINK day 3 normoxia vs. BIOINK 7 days hypoxia	497.3	442,3 to 552,2	Yes	****	<0,0001
BIOINK day 3 normoxia vs. LAMININK 3 days hypoxia	485.8	378,8 to 592,9	Yes	***	0.0007
BIOINK day 3 normoxia vs. LAMININK 7 days hypoxia	499.5	457,4 to 541,6	Yes	****	<0,0001
BIOINK day 10 normoxia vs. LAMININK 3 days normoxia	519.8	54,69 to 984,8	Yes	*	0.0403
BIOINK day 10 normoxia vs. LAMININK 7 days normoxia	466.4	22,13 to 910,6	Yes	*	0.0438
BIOINK day 10 normoxia vs. BIOINK 3 days hypoxia	691.5	140,9 to 1242	Yes	*	0.032
BIOINK day 10 normoxia vs. BIOINK 7 days hypoxia	691.9	298,3 to 1085	Yes	*	0.0102
BIOINK day 10 normoxia vs. LAMININK 3 days hypoxia	680.4	87,06 to 1274	Yes	*	0.0383
BIOINK day 10 normoxia vs. LAMININK 7 days hypoxia	694.1	304,5 to 1084	Yes	**	0.0098
LAMININK 3 days normoxia vs. LAMININK 7 days normoxia	-53.4	-197,9 to 91,10	No	ns	0.3003
LAMININK 3 days normoxia vs. BIOINK 3 days hypoxia	171.7	-21,96 to 365,4	No	ns	0.063
LAMININK 3 days normoxia vs. BIOINK 7 days hypoxia	172.1	-8,218 to 352,5	No	ns	0.0547
LAMININK 3 days normoxia vs. LAMININK 3 days hypoxia	160.7	-81,40 to 402,8	No	ns	0.1088
LAMININK 3 days normoxia vs. LAMININK 7 days hypoxia	174.3	6,534 to 342,1	Yes	*	0.0464
LAMININK 7 days normoxia vs. BIOINK 3 days hypoxia	225.1	-71,37 to 521,6	No	ns	0.0846
LAMININK 7 days normoxia vs. BIOINK 7 days hypoxia	225.5	43,05 to 408,0	Yes	*	0.0278
LAMININK 7 days normoxia vs. LAMININK 3 days hypoxia	214.1	-126,7 to 554,9	No	ns	0.1204
LAMININK 7 days normoxia vs. LAMININK 7 days hypoxia	227.7	53,54 to 401,9	Yes	*	0.0237
BIOINK 3 days hypoxia vs. BIOINK 7 days hypoxia	0.3841	-41,05 to 41,82	No	ns	>0,9999
BIOINK 3 days hypoxia vs. LAMININK 3 days hypoxia	-11.06	-65,99 to 43,88	No	ns	0.657
BIOINK 3 days hypoxia vs. LAMININK 7 days hypoxia	2.583	-19,68 to 24,84	No	ns	0.9196
BIOINK 7 days hypoxia vs. LAMININK 3 days hypoxia	-11.44	-62,70 to 39,82	No	ns	0.5916
BIOINK 7 days hypoxia vs. LAMININK 7 days hypoxia	2.199	-11,57 to 15,97	No	ns	0.9459
LAMININK 3 days hypoxia vs. LAMININK 7 days hypoxia	13.64	-45,13 to 72,41	No	ns	0.5667
U251
BIOINK day 3 normoxia vs. BIOINK day 10 normoxia	-8.97	-144,4 to 126,4	No	ns	0.9933
BIOINK day 3 normoxia vs. LAMININK 3 days normoxia	10.66	-57,13 to 78,46	No	ns	0.7986
BIOINK day 3 normoxia vs. LAMININK 7 days normoxia	10.66	-52,75 to 74,08	No	ns	0.7632
BIOINK day 3 normoxia vs. BIOINK 3 days hypoxia	9.943	-55,49 to 75,37	No	ns	0.8157
BIOINK day 3 normoxia vs. BIOINK 7 days hypoxia	2.695	-142,5 to 147,9	No	ns	>0,9999
BIOINK day 3 normoxia vs. LAMININK 3 days hypoxia	2.273	-80,73 to 85,28	No	ns	>0,9999
BIOINK day 3 normoxia vs. LAMININK 7 days hypoxia	10.66	-52,75 to 74,08	No	ns	0.7632
BIOINK day 10 normoxia vs. LAMININK 3 days normoxia	19.63	-100,0 to 139,3	No	ns	0.7764
BIOINK day 10 normoxia vs. LAMININK 7 days normoxia	19.63	-103,3 to 142,5	No	ns	0.9459
BIOINK day 10 normoxia vs. BIOINK 3 days hypoxia	18.91	-100,8 to 138,6	No	ns	0.7962
BIOINK day 10 normoxia vs. BIOINK 7 days hypoxia	11.67	-135,6 to 158,9	No	ns	0.9986
BIOINK day 10 normoxia vs. LAMININK 3 days hypoxia	11.24	-112,2 to 134,7	No	ns	0.969
BIOINK day 10 normoxia vs. LAMININK 7 days hypoxia	19.63	-103,3 to 142,5	No	ns	0.9459
LAMININK 3 days normoxia vs. LAMININK 7 days normoxia	0
LAMININK 3 days normoxia vs. BIOINK 3 days hypoxia	-0.72	-4,036 to 2,596	No	ns	0.6092
LAMININK 3 days normoxia vs. BIOINK 7 days hypoxia	-7.968	-100,9 to 85,00	No	ns	0.9762
LAMININK 3 days normoxia vs. LAMININK 3 days hypoxia	-8.39	-41,11 to 24,33	No	ns	0.5039
LAMININK 3 days normoxia vs. LAMININK 7 days hypoxia	0
LAMININK 7 days normoxia vs. BIOINK 3 days hypoxia	-0.72	-3,822 to 2,382	No	ns	0.5667
LAMININK 7 days normoxia vs. BIOINK 7 days hypoxia	-7.968	-57,84 to 41,91	No	ns	0.9459
LAMININK 7 days normoxia vs. LAMININK 3 days hypoxia	-8.39	-39,00 to 22,22	No	ns	0.4628
LAMININK 7 days normoxia vs. LAMININK 7 days hypoxia	0
BIOINK 3 days hypoxia vs. BIOINK 7 days hypoxia	-7.248	-103,3 to 88,78	No	ns	0.9869
BIOINK 3 days hypoxia vs. LAMININK 3 days hypoxia	-7.67	-43,29 to 27,95	No	ns	0.6145
BIOINK 3 days hypoxia vs. LAMININK 7 days hypoxia	0.72	-2,382 to 3,822	No	ns	0.5667
BIOINK 7 days hypoxia vs. LAMININK 3 days hypoxia	-0.422	-69,32 to 68,48	No	ns	>0,9999
BIOINK 7 days hypoxia vs. LAMININK 7 days hypoxia	7.968	-41,91 to 57,84	No	ns	0.9459
LAMININK 3 days hypoxia vs. LAMININK 7 days hypoxia	8.39	-22,22 to 39,00	No	ns	0.4628
MSC+U251
BIOINK day 3 normoxia vs. BIOINK day 10 normoxia	-1406	-4392 to 1579	No	ns	0.307
BIOINK day 3 normoxia vs. LAMININK 3 days normoxia	-0.731	-373,8 to 372,4	No	ns	>0,9999
BIOINK day 3 normoxia vs. LAMININK 7 days normoxia	-1601	-2222 to -980,7	Yes	**	0.0032
BIOINK day 3 normoxia vs. BIOINK 3 days hypoxia	323.3	-159,7 to 806,3	No	ns	0.1411
BIOINK day 3 normoxia vs. BIOINK 7 days hypoxia	371.7	-225,5 to 969,0	No	ns	0.1678
BIOINK day 3 normoxia vs. LAMININK 3 days hypoxia	344.9	-249,0 to 938,7	No	ns	0.1968
BIOINK day 3 normoxia vs. LAMININK 7 days hypoxia	373.9	-221,3 to 969,1	No	ns	0.1641
BIOINK day 10 normoxia vs. LAMININK 3 days normoxia	1406	-1952 to 4763	No	ns	0.3833
BIOINK day 10 normoxia vs. LAMININK 7 days normoxia	-195.1	-2776 to 2386	No	ns	0.9989
BIOINK day 10 normoxia vs. BIOINK 3 days hypoxia	1730	-1737 to 5196	No	ns	0.2733
BIOINK day 10 normoxia vs. BIOINK 7 days hypoxia	1778	-1803 to 5359	No	ns	0.2761
BIOINK day 10 normoxia vs. LAMININK 3 days hypoxia	1751	-1827 to 5329	No	ns	0.2844
BIOINK day 10 normoxia vs. LAMININK 7 days hypoxia	1780	-1799 to 5360	No	ns	0.2751
LAMININK 3 days normoxia vs. LAMININK 7 days normoxia	-1601	-2513 to -688,2	Yes	*	0.0102
LAMININK 3 days normoxia vs. BIOINK 3 days hypoxia	324	206,4 to 441,6	Yes	**	0.0026
LAMININK 3 days normoxia vs. BIOINK 7 days hypoxia	372.5	145,4 to 599,5	Yes	*	0.0124
LAMININK 3 days normoxia vs. LAMININK 3 days hypoxia	345.6	120,6 to 570,5	Yes	*	0.015
LAMININK 3 days normoxia vs. LAMININK 7 days hypoxia	374.7	151,1 to 598,2	Yes	*	0.0117
LAMININK 7 days normoxia vs. BIOINK 3 days hypoxia	1925	911,7 to 2938	Yes	**	0.0081
LAMININK 7 days normoxia vs. BIOINK 7 days hypoxia	1973	857,8 to 3088	Yes	**	0.01
LAMININK 7 days normoxia vs. LAMININK 3 days hypoxia	1946	823,8 to 3069	Yes	*	0.0106
LAMININK 7 days normoxia vs. LAMININK 7 days hypoxia	1975	863,4 to 3087	Yes	**	0.0099
BIOINK 3 days hypoxia vs. BIOINK 7 days hypoxia	48.45	-66,38 to 163,3	No	ns	0.3779
BIOINK 3 days hypoxia vs. LAMININK 3 days hypoxia	21.58	-92,02 to 135,2	No	ns	0.8944
BIOINK 3 days hypoxia vs. LAMININK 7 days hypoxia	50.65	-64,06 to 165,4	No	ns	0.3476
BIOINK 7 days hypoxia vs. LAMININK 3 days hypoxia	-26.87	-52,63 to -1,114	Yes	*	0.0445
BIOINK 7 days hypoxia vs. LAMININK 7 days hypoxia	2.199	-11,57 to 15,97	No	ns	0.9459
LAMININK 3 days hypoxia vs. LAMININK 7 days hypoxia	29.07	-2,053 to 60,19	No	ns	0.0601
DK-MG
BIOINK day 3 normoxia vs. BIOINK day 10 normoxia	-230.6	-647,4 to 186,2	No	ns	0.1517
BIOINK day 3 normoxia vs. LAMININK 3 days normoxia	-42.85	-219,1 to 133,4	No	ns	0.5374
BIOINK day 3 normoxia vs. LAMININK 7 days normoxia	-517.9	-1235 to 199,3	No	ns	0.093
BIOINK day 3 normoxia vs. BIOINK 3 days hypoxia	68.84	-21,01 to 158,7	No	ns	0.0832
BIOINK day 3 normoxia vs. BIOINK 7 days hypoxia	78.49	-21,84 to 178,8	No	ns	0.08
BIOINK day 3 normoxia vs. LAMININK 3 days hypoxia	60.38	6,357 to 114,4	Yes	*	0.0403
BIOINK day 3 normoxia vs. LAMININK 7 days hypoxia	80.69	-23,71 to 185,1	No	ns	0.0818
BIOINK day 10 normoxia vs. LAMININK 3 days normoxia	187.8	-239,1 to 614,6	No	ns	0.2261
BIOINK day 10 normoxia vs. LAMININK 7 days normoxia	-287.3	-718,3 to 143,7	No	ns	0.1425
BIOINK day 10 normoxia vs. BIOINK 3 days hypoxia	299.4	-114,3 to 713,2	No	ns	0.0926
BIOINK day 10 normoxia vs. BIOINK 7 days hypoxia	309.1	53,85 to 564,3	Yes	*	0.0295
BIOINK day 10 normoxia vs. LAMININK 3 days hypoxia	291	-122,5 to 704,5	No	ns	0.0976
BIOINK day 10 normoxia vs. LAMININK 7 days hypoxia	311.3	52,02 to 570,6	Yes	*	0.0302
LAMININK 3 days normoxia vs. LAMININK 7 days normoxia	-475.1	-1048 to 97,92	No	ns	0.0716
LAMININK 3 days normoxia vs. BIOINK 3 days hypoxia	111.7	25,25 to 198,1	Yes	*	0.0303
LAMININK 3 days normoxia vs. BIOINK 7 days hypoxia	121.3	25,60 to 217,1	Yes	*	0.0314
LAMININK 3 days normoxia vs. LAMININK 3 days hypoxia	103.2	-19,04 to 225,5	No	ns	0.0692
LAMININK 3 days normoxia vs. LAMININK 7 days hypoxia	123.5	50,66 to 196,4	Yes	*	0.0176
LAMININK 7 days normoxia vs. BIOINK 3 days hypoxia	586.8	-55,74 to 1229	No	ns	0.0595
LAMININK 7 days normoxia vs. BIOINK 7 days hypoxia	596.4	204,9 to 987,9	Yes	*	0.0154
LAMININK 7 days normoxia vs. LAMININK 3 days hypoxia	578.3	-93,51 to 1250	No	ns	0.0667
LAMININK 7 days normoxia vs. LAMININK 7 days hypoxia	598.6	219,0 to 978,2	Yes	*	0.0139
BIOINK 3 days hypoxia vs. BIOINK 7 days hypoxia	9.648	-43,24 to 62,54	No	ns	0.7167
BIOINK 3 days hypoxia vs. LAMININK 3 days hypoxia	-8.463	-44,30 to 27,38	No	ns	0.5558
BIOINK 3 days hypoxia vs. LAMININK 7 days hypoxia	11.85	-23,46 to 47,16	No	ns	0.3483
BIOINK 7 days hypoxia vs. LAMININK 3 days hypoxia	-18.11	-81,90 to 45,68	No	ns	0.4417
BIOINK 7 days hypoxia vs. LAMININK 7 days hypoxia	2.199	-11,57 to 15,97	No	ns	0.9459
LAMININK 3 days hypoxia vs. LAMININK 7 days hypoxia	20.31	-38,37 to 78,99	No	ns	0.3323
MSC+DK-MG
BIOINK day 3 normoxia vs. BIOINK day 10 normoxia	-790.7	-2525 to 943,9	No	ns	0.3272
BIOINK day 3 normoxia vs. LAMININK 3 days normoxia	-62.16	-1039 to 914,7	No	ns	0.9996
BIOINK day 3 normoxia vs. LAMININK 7 days normoxia	-633.3	-1611 to 344,0	No	ns	0.1525
BIOINK day 3 normoxia vs. BIOINK 3 days hypoxia	342.2	-988,2 to 1673	No	ns	0.7366
BIOINK day 3 normoxia vs. BIOINK 7 days hypoxia	426	-813,7 to 1666	No	ns	0.5267
BIOINK day 3 normoxia vs. LAMININK 3 days hypoxia	397.6	-844,3 to 1640	No	ns	0.58
BIOINK day 3 normoxia vs. LAMININK 7 days hypoxia	447.4	-846,1 to 1741	No	ns	0.5218
BIOINK day 10 normoxia vs. LAMININK 3 days normoxia	728.5	-1812 to 3270	No	ns	0.6616
BIOINK day 10 normoxia vs. LAMININK 7 days normoxia	157.4	-1898 to 2213	No	ns	0.9988
BIOINK day 10 normoxia vs. BIOINK 3 days hypoxia	1133	-1813 to 4078	No	ns	0.4431
BIOINK day 10 normoxia vs. BIOINK 7 days hypoxia	1217	-1633 to 4066	No	ns	0.3698
BIOINK day 10 normoxia vs. LAMININK 3 days hypoxia	1188	-1664 to 4041	No	ns	0.3865
BIOINK day 10 normoxia vs. LAMININK 7 days hypoxia	1238	-1678 to 4154	No	ns	0.3736
LAMININK 3 days normoxia vs. LAMININK 7 days normoxia	-571.1	-1463 to 320,6	No	ns	0.1568
LAMININK 3 days normoxia vs. BIOINK 3 days hypoxia	404.4	-15,39 to 824,1	No	ns	0.0553
LAMININK 3 days normoxia vs. BIOINK 7 days hypoxia	488.1	153,1 to 823,1	Yes	*	0.0174
LAMININK 3 days normoxia vs. LAMININK 3 days hypoxia	459.8	121,4 to 798,2	Yes	*	0.0213
LAMININK 3 days normoxia vs. LAMININK 7 days hypoxia	509.5	97,92 to 921,2	Yes	*	0.0277
LAMININK 7 days normoxia vs. BIOINK 3 days hypoxia	975.5	-292,7 to 2244	No	ns	0.0999
LAMININK 7 days normoxia vs. BIOINK 7 days hypoxia	1059	-146,6 to 2265	No	ns	0.0708
LAMININK 7 days normoxia vs. LAMININK 3 days hypoxia	1031	-178,3 to 2240	No	ns	0.0766
LAMININK 7 days normoxia vs. LAMININK 7 days hypoxia	1081	-200,8 to 2362	No	ns	0.0788
BIOINK 3 days hypoxia vs. BIOINK 7 days hypoxia	83.78	-15,51 to 183,1	No	ns	0.0787
BIOINK 3 days hypoxia vs. LAMININK 3 days hypoxia	55.46	-41,33 to 152,2	No	ns	0.2028
BIOINK 3 days hypoxia vs. LAMININK 7 days hypoxia	105.2	35,25 to 175,1	Yes	*	0.0159
BIOINK 7 days hypoxia vs. LAMININK 3 days hypoxia	-28.32	-31,86 to -24,78	Yes	****	<0,0001
BIOINK 7 days hypoxia vs. LAMININK 7 days hypoxia	21.42	-57,61 to 100,5	No	ns	0.7013
LAMININK 3 days hypoxia vs. LAMININK 7 days hypoxia	49.74	-25,74 to 125,2	No	ns	0.1465
BIOINK day 3 normoxia
MSC vs. U251	488.8	421,0 to 556,6	Yes	****	<0,0001
MSC vs. MSC+U251	125.5	-632,0 to 883,1	No	ns	0.732
MSC vs. DK-MG	418.8	288,0 to 549,6	Yes	**	0.0051
MSC vs. MSC+DK-MG	52.08	-1716 to 1820	No	ns	0.9989
U251 vs. MSC+U251	-363.3	-1072 to 345,1	No	ns	0.1714
U251 vs. DK-MG	-70.02	-179,1 to 39,04	No	ns	0.1149
U251 vs. MSC+DK-MG	-436.7	-2263 to 1390	No	ns	0.5244
MSC+U251 vs. DK-MG	293.2	-377,6 to 964,1	No	ns	0.2245
MSC+U251 vs. MSC+DK-MG	-73.46	-1644 to 1497	No	ns	0.9987
DK-MG vs. MSC+DK-MG	-366.7	-2189 to 1456	No	ns	0.6254
BIOINK day 10 normoxia
MSC vs. U251	674.4	257,0 to 1092	Yes	*	0.0131
MSC vs. MSC+U251	-1086	-4441 to 2269	No	ns	0.532
MSC vs. DK-MG	382.8	-147,1 to 912,7	No	ns	0.115
MSC vs. MSC+DK-MG	-544	-2693 to 1605	No	ns	0.6925
U251 vs. MSC+U251	-1761	-4713 to 1192	No	ns	0.1798
U251 vs. DK-MG	-291.7	-450,4 to -132,9	Yes	**	0.0091
U251 vs. MSC+DK-MG	-1218	-3762 to 1325	No	ns	0.2834
MSC+U251 vs. DK-MG	1469	-1412 to 4350	No	ns	0.2507
MSC+U251 vs. MSC+DK-MG	542.1	-4938 to 6023	No	ns	0.9784
DK-MG vs. MSC+DK-MG	-926.8	-3565 to 1712	No	ns	0.4765
LAMININK 3 days normoxia
MSC vs. U251	174.3	24,51 to 324,1	Yes	*	0.0373
MSC vs. MSC+U251	-200.3	-587,3 to 186,6	No	ns	0.1686
MSC vs. DK-MG	50.78	-52,00 to 153,6	No	ns	0.1828
MSC vs. MSC+DK-MG	-335.2	-835,6 to 165,2	No	ns	0.1063
U251 vs. MSC+U251	-374.7	-646,8 to -102,5	Yes	*	0.0269
U251 vs. DK-MG	-123.5	-188,6 to -58,47	Yes	*	0.0144
U251 vs. MSC+DK-MG	-509.5	-1138 to 119,3	No	ns	0.0746
MSC+U251 vs. DK-MG	251.1	-74,72 to 577,0	No	ns	0.082
MSC+U251 vs. MSC+DK-MG	-134.9	-657,7 to 387,9	No	ns	0.681
DK-MG vs. MSC+DK-MG	-386	-958,4 to 186,3	No	ns	0.105
LAMININK 7 days normoxia
MSC vs. U251	227.7	80,11 to 375,3	Yes	*	0.015
MSC vs. MSC+U251	-1748	-2644 to -850,9	Yes	**	0.0076
MSC vs. DK-MG	-370.9	-566,8 to -175,0	Yes	**	0.0083
MSC vs. MSC+DK-MG	-852.9	-1845 to 139,6	No	ns	0.0745
U251 vs. MSC+U251	-1975	-2917 to -1033	Yes	**	0.0062
U251 vs. DK-MG	-598.6	-920,3 to -276,9	Yes	**	0.0087
U251 vs. MSC+DK-MG	-1081	-2167 to 5,236	No	ns	0.0507
MSC+U251 vs. DK-MG	1377	485,4 to 2268	Yes	*	0.0149
MSC+U251 vs. MSC+DK-MG	894.6	-812,3 to 2602	No	ns	0.2369
DK-MG vs. MSC+DK-MG	-482.1	-1375 to 410,8	No	ns	0.2228
BIOINK 3 days hypoxia
MSC vs. U251	1.863	-20,78 to 24,51	No	ns	0.9554
MSC vs. MSC+U251	-48.07	-189,8 to 93,67	No	ns	0.3333
MSC vs. DK-MG	-9.264	-20,91 to 2,385	No	ns	0.0773
MSC vs. MSC+DK-MG	-102.6	-196,3 to -8,943	Yes	*	0.0419
U251 vs. MSC+U251	-49.93	-198,7 to 98,88	No	ns	0.3385
U251 vs. DK-MG	-11.13	-45,42 to 23,17	No	ns	0.3553
U251 vs. MSC+DK-MG	-104.5	-181,3 to -27,61	Yes	*	0.0276
MSC+U251 vs. DK-MG	38.81	-100,4 to 178,0	No	ns	0.4363
MSC+U251 vs. MSC+DK-MG	-54.55	-151,3 to 42,19	No	ns	0.2032
DK-MG vs. MSC+DK-MG	-93.35	-196,3 to 9,595	No	ns	0.0603
BIOINK 7 days hypoxia
MSC vs. U251	-5.769	-53,22 to 41,68	No	ns	0.9566
MSC vs. MSC+U251	0	-19,05 to 19,05	No	ns	>0,9999
MSC vs. DK-MG	0
MSC vs. MSC+DK-MG	-19.22	-90,93 to 52,48	No	ns	0.6571
U251 vs. MSC+U251	5.769	-24,83 to 36,37	No	ns	0.8427
U251 vs. DK-MG	5.769	-41,68 to 53,22	No	ns	0.9566
U251 vs. MSC+DK-MG	-13.45	-103,8 to 76,87	No	ns	0.9183
MSC+U251 vs. DK-MG	0	-19,05 to 19,05	No	ns	>0,9999
MSC+U251 vs. MSC+DK-MG	-19.22	-90,93 to 52,48	No	ns	0.6571
DK-MG vs. MSC+DK-MG	-19.22	-90,93 to 52,48	No	ns	0.6571
LAMININK 3 days hypoxia
MSC vs. U251	5.249	-26,46 to 36,96	No	ns	0.7326
MSC vs. MSC+U251	-15.43	-31,97 to 1,111	No	ns	0.0571
MSC vs. DK-MG	-6.671	-33,26 to 19,92	No	ns	0.4963
MSC vs. MSC+DK-MG	-36.1	-202,2 to 130,0	No	ns	0.5804
U251 vs. MSC+U251	-20.68	-47,83 to 6,465	No	ns	0.0838
U251 vs. DK-MG	-11.92	-36,98 to 13,14	No	ns	0.1949
U251 vs. MSC+DK-MG	-41.35	-181,4 to 98,68	No	ns	0.4046
MSC+U251 vs. DK-MG	8.761	-19,40 to 36,92	No	ns	0.3769
MSC+U251 vs. MSC+DK-MG	-20.67	-102,7 to 61,40	No	ns	0.6956
DK-MG vs. MSC+DK-MG	-29.43	-191,0 to 132,1	No	ns	0.6815
LAMININK 7 days hypoxia
MSC vs. U251	0
MSC vs. MSC+U251	0
MSC vs. DK-MG	0
MSC vs. MSC+DK-MG	0
U251 vs. MSC+U251	0
U251 vs. DK-MG	0
U251 vs. MSC+DK-MG	0
MSC+U251 vs. DK-MG	0
MSC+U251 vs. MSC+DK-MG	0
DK-MG vs. MSC+DK-MG	0
Test details	Mean 1	Mean 2	Mean Diff,	SE of diff,	N1	N2	q	DF
MSC
BIOINK day 3 normoxia vs. BIOINK day 10 normoxia	499.5	694.1	-194.6	57.69	3	4	4.77	2
BIOINK day 3 normoxia vs. LAMININK 3 days normoxia	499.5	174.3	325.2	14.68	3	3	31.32	2
BIOINK day 3 normoxia vs. LAMININK 7 days normoxia	499.5	227.7	271.8	26.94	3	4	14.26	2
BIOINK day 3 normoxia vs. BIOINK 3 days hypoxia	499.5	2.583	496.9	6.931	3	3	101.4	2
BIOINK day 3 normoxia vs. BIOINK 7 days hypoxia	499.5	2.199	497.3	5.965	3	4	117.9	2
BIOINK day 3 normoxia vs. LAMININK 3 days hypoxia	499.5	13.64	485.8	11.62	3	3	59.13	2
BIOINK day 3 normoxia vs. LAMININK 7 days hypoxia	499.5	0	499.5	4.569	3	4	154.6	2
BIOINK day 10 normoxia vs. LAMININK 3 days normoxia	694.1	174.3	519.8	50.48	4	3	14.56	2
BIOINK day 10 normoxia vs. LAMININK 7 days normoxia	694.1	227.7	466.4	70.97	4	4	9.294	3
BIOINK day 10 normoxia vs. BIOINK 3 days hypoxia	694.1	2.583	691.5	59.76	4	3	16.36	2
BIOINK day 10 normoxia vs. BIOINK 7 days hypoxia	694.1	2.199	691.9	62.87	4	4	15.56	3
BIOINK day 10 normoxia vs. LAMININK 3 days hypoxia	694.1	13.64	680.4	64.41	4	3	14.94	2
BIOINK day 10 normoxia vs. LAMININK 7 days hypoxia	694.1	0	694.1	62.24	4	4	15.77	3
LAMININK 3 days normoxia vs. LAMININK 7 days normoxia	174.3	227.7	-53.4	15.68	3	4	4.814	2
LAMININK 3 days normoxia vs. BIOINK 3 days hypoxia	174.3	2.583	171.7	21.03	3	3	11.55	2
LAMININK 3 days normoxia vs. BIOINK 7 days hypoxia	174.3	2.199	172.1	19.58	3	4	12.43	2
LAMININK 3 days normoxia vs. LAMININK 3 days hypoxia	174.3	13.64	160.7	26.28	3	3	8.647	2
LAMININK 3 days normoxia vs. LAMININK 7 days hypoxia	174.3	0	174.3	18.21	3	4	13.54	2
LAMININK 7 days normoxia vs. BIOINK 3 days hypoxia	227.7	2.583	225.1	32.18	4	3	9.892	2
LAMININK 7 days normoxia vs. BIOINK 7 days hypoxia	227.7	2.199	225.5	29.15	4	4	10.94	3
LAMININK 7 days normoxia vs. LAMININK 3 days hypoxia	227.7	13.64	214.1	36.99	4	3	8.184	2
LAMININK 7 days normoxia vs. LAMININK 7 days hypoxia	227.7	0	227.7	27.83	4	4	11.57	3
BIOINK 3 days hypoxia vs. BIOINK 7 days hypoxia	2.583	2.199	0.3841	4.497	3	4	0.1208	2
BIOINK 3 days hypoxia vs. LAMININK 3 days hypoxia	2.583	13.64	-11.06	5.964	3	3	2.622	2
BIOINK 3 days hypoxia vs. LAMININK 7 days hypoxia	2.583	0	2.583	2.416	3	4	1.512	2
BIOINK 7 days hypoxia vs. LAMININK 3 days hypoxia	2.199	13.64	-11.44	5.564	4	3	2.908	2
BIOINK 7 days hypoxia vs. LAMININK 7 days hypoxia	2.199	0	2.199	2.199	4	4	1.414	3
LAMININK 3 days hypoxia vs. LAMININK 7 days hypoxia	13.64	0	13.64	6.379	3	4	3.024	2
U251
BIOINK day 3 normoxia vs. BIOINK day 10 normoxia	10.66	19.63	-8.97	14.7	3	4	0.8631	2
BIOINK day 3 normoxia vs. LAMININK 3 days normoxia	10.66	0	10.66	7.359	3	3	2.049	2
BIOINK day 3 normoxia vs. LAMININK 7 days normoxia	10.66	0	10.66	6.884	3	4	2.191	2
BIOINK day 3 normoxia vs. BIOINK 3 days hypoxia	10.66	0.72	9.943	7.102	3	3	1.98	2
BIOINK day 3 normoxia vs. BIOINK 7 days hypoxia	10.66	7.968	2.695	15.76	3	4	0.2419	2
BIOINK day 3 normoxia vs. LAMININK 3 days hypoxia	10.66	8.39	2.273	9.01	3	3	0.3568	2
BIOINK day 3 normoxia vs. LAMININK 7 days hypoxia	10.66	0	10.66	6.884	3	4	2.191	2
BIOINK day 10 normoxia vs. LAMININK 3 days normoxia	19.63	0	19.63	12.99	4	3	2.138	2
BIOINK day 10 normoxia vs. LAMININK 7 days normoxia	19.63	0	19.63	19.63	4	4	1.414	3
BIOINK day 10 normoxia vs. BIOINK 3 days hypoxia	19.63	0.72	18.91	12.99	4	3	2.059	2
BIOINK day 10 normoxia vs. BIOINK 7 days hypoxia	19.63	7.968	11.67	23.52	4	4	0.7014	3
BIOINK day 10 normoxia vs. LAMININK 3 days hypoxia	19.63	8.39	11.24	13.4	4	3	1.186	2
BIOINK day 10 normoxia vs. LAMININK 7 days hypoxia	19.63	0	19.63	19.63	4	4	1.414	3
LAMININK 3 days normoxia vs. LAMININK 7 days normoxia	0	0	0	0	3	4
LAMININK 3 days normoxia vs. BIOINK 3 days hypoxia	0	0.72	-0.72	0.36	3	3	2.828	2
LAMININK 3 days normoxia vs. BIOINK 7 days hypoxia	0	7.968	-7.968	10.09	3	4	1.117	2
LAMININK 3 days normoxia vs. LAMININK 3 days hypoxia	0	8.39	-8.39	3.552	3	3	3.34	2
LAMININK 3 days normoxia vs. LAMININK 7 days hypoxia	0	0	0	0	3	4
LAMININK 7 days normoxia vs. BIOINK 3 days hypoxia	0	0.72	-0.72	0.3367	4	3	3.024	2
LAMININK 7 days normoxia vs. BIOINK 7 days hypoxia	0	7.968	-7.968	7.968	4	4	1.414	3
LAMININK 7 days normoxia vs. LAMININK 3 days hypoxia	0	8.39	-8.39	3.323	4	3	3.571	2
LAMININK 7 days normoxia vs. LAMININK 7 days hypoxia	0	0	0	0	4	4
BIOINK 3 days hypoxia vs. BIOINK 7 days hypoxia	0.72	7.968	-7.248	10.42	3	4	0.9834	2
BIOINK 3 days hypoxia vs. LAMININK 3 days hypoxia	0.72	8.39	-7.67	3.867	3	3	2.805	2
BIOINK 3 days hypoxia vs. LAMININK 7 days hypoxia	0.72	0	0.72	0.3367	3	4	3.024	2
BIOINK 7 days hypoxia vs. LAMININK 3 days hypoxia	7.968	8.39	-0.422	7.479	4	3	0.07979	2
BIOINK 7 days hypoxia vs. LAMININK 7 days hypoxia	7.968	0	7.968	7.968	4	4	1.414	3
LAMININK 3 days hypoxia vs. LAMININK 7 days hypoxia	8.39	0	8.39	3.323	3	4	3.571	2
MSC+U251
BIOINK day 3 normoxia vs. BIOINK day 10 normoxia	373.9	1780	-1406	476.9	4	4	4.17	3
BIOINK day 3 normoxia vs. LAMININK 3 days normoxia	373.9	374.7	-0.731	59.61	4	4	0.01734	3
BIOINK day 3 normoxia vs. LAMININK 7 days normoxia	373.9	1975	-1601	99.14	4	4	22.84	3
BIOINK day 3 normoxia vs. BIOINK 3 days hypoxia	373.9	50.65	323.3	77.16	4	4	5.925	3
BIOINK day 3 normoxia vs. BIOINK 7 days hypoxia	373.9	2.199	371.7	95.41	4	4	5.51	3
BIOINK day 3 normoxia vs. LAMININK 3 days hypoxia	373.9	29.07	344.9	94.87	4	4	5.141	3
BIOINK day 3 normoxia vs. LAMININK 7 days hypoxia	373.9	0	373.9	95.09	4	4	5.561	3
BIOINK day 10 normoxia vs. LAMININK 3 days normoxia	1780	374.7	1406	536.4	4	4	3.705	3
BIOINK day 10 normoxia vs. LAMININK 7 days normoxia	1780	1975	-195.1	412.4	4	4	0.669	3
BIOINK day 10 normoxia vs. BIOINK 3 days hypoxia	1780	50.65	1730	553.7	4	4	4.417	3
BIOINK day 10 normoxia vs. BIOINK 7 days hypoxia	1780	2.199	1778	572.1	4	4	4.395	3
BIOINK day 10 normoxia vs. LAMININK 3 days hypoxia	1780	29.07	1751	571.6	4	4	4.332	3
BIOINK day 10 normoxia vs. LAMININK 7 days hypoxia	1780	0	1780	571.8	4	4	4.403	3
LAMININK 3 days normoxia vs. LAMININK 7 days normoxia	374.7	1975	-1601	145.8	4	4	15.53	3
LAMININK 3 days normoxia vs. BIOINK 3 days hypoxia	374.7	50.65	324	18.79	4	4	24.39	3
LAMININK 3 days normoxia vs. BIOINK 7 days hypoxia	374.7	2.199	372.5	36.27	4	4	14.52	3
LAMININK 3 days normoxia vs. LAMININK 3 days hypoxia	374.7	29.07	345.6	35.94	4	4	13.6	3
LAMININK 3 days normoxia vs. LAMININK 7 days hypoxia	374.7	0	374.7	35.72	4	4	14.83	3
LAMININK 7 days normoxia vs. BIOINK 3 days hypoxia	1975	50.65	1925	161.8	4	4	16.82	3
LAMININK 7 days normoxia vs. BIOINK 7 days hypoxia	1975	2.199	1973	178.2	4	4	15.66	3
LAMININK 7 days normoxia vs. LAMININK 3 days hypoxia	1975	29.07	1946	179.3	4	4	15.35	3
LAMININK 7 days normoxia vs. LAMININK 7 days hypoxia	1975	0	1975	177.6	4	4	15.73	3
BIOINK 3 days hypoxia vs. BIOINK 7 days hypoxia	50.65	2.199	48.45	18.35	4	4	3.735	3
BIOINK 3 days hypoxia vs. LAMININK 3 days hypoxia	50.65	29.07	21.58	18.15	4	4	1.682	3
BIOINK 3 days hypoxia vs. LAMININK 7 days hypoxia	50.65	0	50.65	18.33	4	4	3.909	3
BIOINK 7 days hypoxia vs. LAMININK 3 days hypoxia	2.199	29.07	-26.87	4.115	4	4	9.235	3
BIOINK 7 days hypoxia vs. LAMININK 7 days hypoxia	2.199	0	2.199	2.199	4	4	1.414	3
LAMININK 3 days hypoxia vs. LAMININK 7 days hypoxia	29.07	0	29.07	4.972	4	4	8.269	3
DK-MG
BIOINK day 3 normoxia vs. BIOINK day 10 normoxia	80.69	311.3	-230.6	45.25	3	4	7.207	2
BIOINK day 3 normoxia vs. LAMININK 3 days normoxia	80.69	123.5	-42.85	19.14	3	3	3.167	2
BIOINK day 3 normoxia vs. LAMININK 7 days normoxia	80.69	598.6	-517.9	77.85	3	4	9.408	2
BIOINK day 3 normoxia vs. BIOINK 3 days hypoxia	80.69	11.85	68.84	9.753	3	3	9.982	2
BIOINK day 3 normoxia vs. BIOINK 7 days hypoxia	80.69	2.199	78.49	10.89	3	4	10.19	2
BIOINK day 3 normoxia vs. LAMININK 3 days hypoxia	80.69	20.31	60.38	5.864	3	3	14.56	2
BIOINK day 3 normoxia vs. LAMININK 7 days hypoxia	80.69	0	80.69	11.33	3	4	10.07	2
BIOINK day 10 normoxia vs. LAMININK 3 days normoxia	311.3	123.5	187.8	46.34	4	3	5.731	2
BIOINK day 10 normoxia vs. LAMININK 7 days normoxia	311.3	598.6	-287.3	68.85	4	4	5.901	3
BIOINK day 10 normoxia vs. BIOINK 3 days hypoxia	311.3	11.85	299.4	44.91	4	3	9.429	2
BIOINK day 10 normoxia vs. BIOINK 7 days hypoxia	311.3	2.199	309.1	40.77	4	4	10.72	3
BIOINK day 10 normoxia vs. LAMININK 3 days hypoxia	311.3	20.31	291	44.88	4	3	9.168	2
BIOINK day 10 normoxia vs. LAMININK 7 days hypoxia	311.3	0	311.3	41.42	4	4	10.63	3
LAMININK 3 days normoxia vs. LAMININK 7 days normoxia	123.5	598.6	-475.1	62.2	3	4	10.8	2
LAMININK 3 days normoxia vs. BIOINK 3 days hypoxia	123.5	11.85	111.7	9.382	3	3	16.83	2
LAMININK 3 days normoxia vs. BIOINK 7 days hypoxia	123.5	2.199	121.3	10.39	3	4	16.51	2
LAMININK 3 days normoxia vs. LAMININK 3 days hypoxia	123.5	20.31	103.2	13.27	3	3	11	2
LAMININK 3 days normoxia vs. LAMININK 7 days hypoxia	123.5	0	123.5	7.91	3	4	22.09	2
LAMININK 7 days normoxia vs. BIOINK 3 days hypoxia	598.6	11.85	586.8	69.74	4	3	11.9	2
LAMININK 7 days normoxia vs. BIOINK 7 days hypoxia	598.6	2.199	596.4	62.54	4	4	13.49	3
LAMININK 7 days normoxia vs. LAMININK 3 days hypoxia	598.6	20.31	578.3	72.92	4	3	11.21	2
LAMININK 7 days normoxia vs. LAMININK 7 days hypoxia	598.6	0	598.6	60.64	4	4	13.96	3
BIOINK 3 days hypoxia vs. BIOINK 7 days hypoxia	11.85	2.199	9.648	5.741	3	4	2.377	2
BIOINK 3 days hypoxia vs. LAMININK 3 days hypoxia	11.85	20.31	-8.463	3.891	3	3	3.076	2
BIOINK 3 days hypoxia vs. LAMININK 7 days hypoxia	11.85	0	11.85	3.833	3	4	4.371	2
BIOINK 7 days hypoxia vs. LAMININK 3 days hypoxia	2.199	20.31	-18.11	6.924	4	3	3.699	2
BIOINK 7 days hypoxia vs. LAMININK 7 days hypoxia	2.199	0	2.199	2.199	4	4	1.414	3
LAMININK 3 days hypoxia vs. LAMININK 7 days hypoxia	20.31	0	20.31	6.369	3	4	4.51	2
MSC+DK-MG
BIOINK day 3 normoxia vs. BIOINK day 10 normoxia	447.4	1238	-790.7	277.1	4	4	4.035	3
BIOINK day 3 normoxia vs. LAMININK 3 days normoxia	447.4	509.5	-62.16	156.1	4	4	0.5633	3
BIOINK day 3 normoxia vs. LAMININK 7 days normoxia	447.4	1081	-633.3	156.1	4	4	5.736	3
BIOINK day 3 normoxia vs. BIOINK 3 days hypoxia	447.4	105.2	342.2	212.5	4	4	2.277	3
BIOINK day 3 normoxia vs. BIOINK 7 days hypoxia	447.4	21.42	426	198	4	4	3.042	3
BIOINK day 3 normoxia vs. LAMININK 3 days hypoxia	447.4	49.74	397.6	198.4	4	4	2.834	3
BIOINK day 3 normoxia vs. LAMININK 7 days hypoxia	447.4	0	447.4	206.6	4	4	3.062	3
BIOINK day 10 normoxia vs. LAMININK 3 days normoxia	1238	509.5	728.5	405.9	4	4	2.538	3
BIOINK day 10 normoxia vs. LAMININK 7 days normoxia	1238	1081	157.4	328.4	4	4	0.6779	3
BIOINK day 10 normoxia vs. BIOINK 3 days hypoxia	1238	105.2	1133	470.6	4	4	3.405	3
BIOINK day 10 normoxia vs. BIOINK 7 days hypoxia	1238	21.42	1217	455.2	4	4	3.78	3
BIOINK day 10 normoxia vs. LAMININK 3 days hypoxia	1238	49.74	1188	455.7	4	4	3.688	3
BIOINK day 10 normoxia vs. LAMININK 7 days hypoxia	1238	0	1238	465.8	4	4	3.759	3
LAMININK 3 days normoxia vs. LAMININK 7 days normoxia	509.5	1081	-571.1	142.4	4	4	5.67	3
LAMININK 3 days normoxia vs. BIOINK 3 days hypoxia	509.5	105.2	404.4	67.05	4	4	8.528	3
LAMININK 3 days normoxia vs. BIOINK 7 days hypoxia	509.5	21.42	488.1	53.52	4	4	12.9	3
LAMININK 3 days normoxia vs. LAMININK 3 days hypoxia	509.5	49.74	459.8	54.06	4	4	12.03	3
LAMININK 3 days normoxia vs. LAMININK 7 days hypoxia	509.5	0	509.5	65.76	4	4	10.96	3
LAMININK 7 days normoxia vs. BIOINK 3 days hypoxia	1081	105.2	975.5	202.6	4	4	6.81	3
LAMININK 7 days normoxia vs. BIOINK 7 days hypoxia	1081	21.42	1059	192.6	4	4	7.776	3
LAMININK 7 days normoxia vs. LAMININK 3 days hypoxia	1081	49.74	1031	193.2	4	4	7.547	3
LAMININK 7 days normoxia vs. LAMININK 7 days hypoxia	1081	0	1081	204.7	4	4	7.465	3
BIOINK 3 days hypoxia vs. BIOINK 7 days hypoxia	105.2	21.42	83.78	15.86	4	4	7.469	3
BIOINK 3 days hypoxia vs. LAMININK 3 days hypoxia	105.2	49.74	55.46	15.46	4	4	5.072	3
BIOINK 3 days hypoxia vs. LAMININK 7 days hypoxia	105.2	0	105.2	11.17	4	4	13.31	3
BIOINK 7 days hypoxia vs. LAMININK 3 days hypoxia	21.42	49.74	-28.32	0.5662	4	4	70.73	3
BIOINK 7 days hypoxia vs. LAMININK 7 days hypoxia	21.42	0	21.42	12.63	4	4	2.4	3
LAMININK 3 days hypoxia vs. LAMININK 7 days hypoxia	49.74	0	49.74	12.06	4	4	5.834	3
BIOINK day 3 normoxia
MSC vs. U251	499.5	10.66	488.8	8.808	3	3	78.49	2
MSC vs. MSC+U251	499.5	373.9	125.5	98.46	3	4	1.803	2
MSC vs. DK-MG	499.5	80.69	418.8	17	3	3	34.84	2
MSC vs. MSC+DK-MG	499.5	447.4	52.08	229.7	3	4	0.3206	2
U251 vs. MSC+U251	10.66	373.9	-363.3	92.07	3	4	5.58	2
U251 vs. DK-MG	10.66	80.69	-70.02	14.18	3	3	6.986	2
U251 vs. MSC+DK-MG	10.66	447.4	-436.7	237.4	3	4	2.602	2
MSC+U251 vs. DK-MG	373.9	80.69	293.2	87.19	4	3	4.756	2
MSC+U251 vs. MSC+DK-MG	373.9	447.4	-73.46	296.1	4	4	0.3509	3
DK-MG vs. MSC+DK-MG	80.69	447.4	-366.7	236.8	3	4	2.19	2
BIOINK day 10 normoxia
MSC vs. U251	694.1	19.63	674.4	78.7	4	4	12.12	3
MSC vs. MSC+U251	694.1	1780	-1086	632.5	4	4	2.429	3
MSC vs. DK-MG	694.1	311.3	382.8	99.89	4	4	5.419	3
MSC vs. MSC+DK-MG	694.1	1238	-544	405.1	4	4	1.899	3
U251 vs. MSC+U251	19.63	1780	-1761	556.6	4	4	4.473	3
U251 vs. DK-MG	19.63	311.3	-291.7	29.93	4	4	13.78	3
U251 vs. MSC+DK-MG	19.63	1238	-1218	479.5	4	4	3.593	3
MSC+U251 vs. DK-MG	1780	311.3	1469	543.2	4	4	3.824	3
MSC+U251 vs. MSC+DK-MG	1780	1238	542.1	1033	4	4	0.742	3
DK-MG vs. MSC+DK-MG	311.3	1238	-926.8	497.4	4	4	2.635	3
LAMININK 3 days normoxia
MSC vs. U251	174.3	0	174.3	19.47	3	3	12.66	2
MSC vs. MSC+U251	174.3	374.7	-200.3	50.3	3	4	5.633	2
MSC vs. DK-MG	174.3	123.5	50.78	13.36	3	3	5.376	2
MSC vs. MSC+DK-MG	174.3	509.5	-335.2	65.04	3	4	7.289	2
U251 vs. MSC+U251	0	374.7	-374.7	35.37	3	4	14.98	2
U251 vs. DK-MG	0	123.5	-123.5	8.456	3	3	20.66	2
U251 vs. MSC+DK-MG	0	509.5	-509.5	81.73	3	4	8.817	2
MSC+U251 vs. DK-MG	374.7	123.5	251.1	42.35	4	3	8.386	2
MSC+U251 vs. MSC+DK-MG	374.7	509.5	-134.9	98.56	4	4	1.935	3
DK-MG vs. MSC+DK-MG	123.5	509.5	-386	74.39	3	4	7.339	2
LAMININK 7 days normoxia
MSC vs. U251	227.7	0	227.7	27.83	4	4	11.57	3
MSC vs. MSC+U251	227.7	1975	-1748	169	4	4	14.62	3
MSC vs. DK-MG	227.7	598.6	-370.9	36.93	4	4	14.2	3
MSC vs. MSC+DK-MG	227.7	1081	-852.9	187.1	4	4	6.447	3
U251 vs. MSC+U251	0	1975	-1975	177.6	4	4	15.73	3
U251 vs. DK-MG	0	598.6	-598.6	60.64	4	4	13.96	3
U251 vs. MSC+DK-MG	0	1081	-1081	204.7	4	4	7.465	3
MSC+U251 vs. DK-MG	1975	598.6	1377	168	4	4	11.59	3
MSC+U251 vs. MSC+DK-MG	1975	1081	894.6	321.8	4	4	3.932	3
DK-MG vs. MSC+DK-MG	598.6	1081	-482.1	168.3	4	4	4.05	3
BIOINK 3 days hypoxia
MSC vs. U251	2.583	0.72	1.863	2.943	3	3	0.8953	2
MSC vs. MSC+U251	2.583	50.65	-48.07	18.42	3	4	3.69	2
MSC vs. DK-MG	2.583	11.85	-9.264	1.514	3	3	8.653	2
MSC vs. MSC+DK-MG	2.583	105.2	-102.6	12.17	3	4	11.92	2
U251 vs. MSC+U251	0.72	50.65	-49.93	19.34	3	4	3.651	2
U251 vs. DK-MG	0.72	11.85	-11.13	4.457	3	3	3.53	2
U251 vs. MSC+DK-MG	0.72	105.2	-104.5	9.991	3	4	14.79	2
MSC+U251 vs. DK-MG	50.65	11.85	38.81	18.1	4	3	3.033	2
MSC+U251 vs. MSC+DK-MG	50.65	105.2	-54.55	18.24	4	4	4.23	3
DK-MG vs. MSC+DK-MG	11.85	105.2	-93.35	13.38	3	4	9.867	2
BIOINK 7 days hypoxia
MSC vs. U251	2.199	7.968	-5.769	8.945	4	4	0.9121	3
MSC vs. MSC+U251	2.199	2.199	0	3.591	4	4	0	3
MSC vs. DK-MG	2.199	2.199	0	0	4	4
MSC vs. MSC+DK-MG	2.199	21.42	-19.22	13.52	4	4	2.011	3
U251 vs. MSC+U251	7.968	2.199	5.769	5.769	4	4	1.414	3
U251 vs. DK-MG	7.968	2.199	5.769	8.945	4	4	0.9121	3
U251 vs. MSC+DK-MG	7.968	21.42	-13.45	17.03	4	4	1.117	3
MSC+U251 vs. DK-MG	2.199	2.199	0	3.591	4	4	0	3
MSC+U251 vs. MSC+DK-MG	2.199	21.42	-19.22	13.52	4	4	2.011	3
DK-MG vs. MSC+DK-MG	2.199	21.42	-19.22	13.52	4	4	2.011	3
LAMININK 3 days hypoxia
MSC vs. U251	13.64	8.39	5.249	4.122	3	3	1.801	2
MSC vs. MSC+U251	13.64	29.07	-15.43	2.15	3	4	10.15	2
MSC vs. DK-MG	13.64	20.31	-6.671	3.455	3	3	2.73	2
MSC vs. MSC+DK-MG	13.64	49.74	-36.1	21.58	3	4	2.366	2
U251 vs. MSC+U251	8.39	29.07	-20.68	3.528	3	4	8.29	2
U251 vs. DK-MG	8.39	20.31	-11.92	3.257	3	3	5.176	2
U251 vs. MSC+DK-MG	8.39	49.74	-41.35	18.2	3	4	3.213	2
MSC+U251 vs. DK-MG	29.07	20.31	8.761	3.66	4	3	3.385	2
MSC+U251 vs. MSC+DK-MG	29.07	49.74	-20.67	15.47	4	4	1.889	3
DK-MG vs. MSC+DK-MG	20.31	49.74	-29.43	21	3	4	1.982	2
LAMININK 7 days hypoxia
MSC vs. U251	0	0	0	0	4	4
MSC vs. MSC+U251	0	0	0	0	4	4
MSC vs. DK-MG	0	0	0	0	4	4
MSC vs. MSC+DK-MG	0	0	0	0	4	4
U251 vs. MSC+U251	0	0	0	0	4	4
U251 vs. DK-MG	0	0	0	0	4	4
U251 vs. MSC+DK-MG	0	0	0	0	4	4
MSC+U251 vs. DK-MG	0	0	0	0	4	4
MSC+U251 vs. MSC+DK-MG	0	0	0	0	4	4
DK-MG vs. MSC+DK-MG	0	0	0	0	4	4

## Sheet: CXCL8
Table Analyzed	CXCL8
Mixed-effects model (REML)	Matching: Both factors
Assume sphericity?	No
Alpha	0.05
Fixed effects (type III)	P value	P value summary	Statistically significant (P < 0,05)?	F (DFn, DFd)	Geisser-Greenhouse's epsilon
Cell type	0.0006	***	Yes	F (1,576, 4,727) = 57,08	0.394
Culture parameters	0.0105	*	Yes	F (1,604, 4,812) = 14,41	0.2291
Cell type x Culture parameters	0.0434	*	Yes	F (2,141, 5,429) = 5,830	0.07647
Random effects	SD	Variance
Experimental replicate	12	144
Experimental replicate x Cell type	154.8	23966
Experimental replicate x Culture parameters	0	0
Residual	730.4	533522
Was the matching effective?
Chi-square, df	0,5955, 2
P value	0.7425
P value summary	ns
Is there significant matching (P < 0.05)?	No
Data summary
Number of columns (Culture parameters)	8
Number of rows (Cell type)	5
Number of subjects (Experimental replicate)	4
Number of missing values	13
Multiple comparisons
Compare cell means with others in its row and its column
Number of families	13
Number of comparisons per row family	28
Number of comparisons per column family	10
Alpha	0.05
Tukey's multiple comparisons test	Mean Diff,	95,00% CI of diff,	Below threshold?	Summary	Adjusted P Value
MSC
BIOINK day 3 normoxia vs. BIOINK day 10 normoxia	3722	-1481 to 8925	No	ns	0.0946
BIOINK day 3 normoxia vs. LAMININK 3 days normoxia	3739	-2467 to 9945	No	ns	0.13
BIOINK day 3 normoxia vs. LAMININK 7 days normoxia	4107	-1827 to 10041	No	ns	0.1007
BIOINK day 3 normoxia vs. BIOINK 3 days hypoxia	4127	-2083 to 10337	No	ns	0.1085
BIOINK day 3 normoxia vs. BIOINK 7 days hypoxia	4247	-1600 to 10094	No	ns	0.092
BIOINK day 3 normoxia vs. LAMININK 3 days hypoxia	3982	-2712 to 10676	No	ns	0.133
BIOINK day 3 normoxia vs. LAMININK 7 days hypoxia	4156	-1824 to 10136	No	ns	0.0999
BIOINK day 10 normoxia vs. LAMININK 3 days normoxia	16.79	-788,5 to 822,1	No	ns	>0,9999
BIOINK day 10 normoxia vs. LAMININK 7 days normoxia	384.8	-212,8 to 982,5	No	ns	0.1548
BIOINK day 10 normoxia vs. BIOINK 3 days hypoxia	405.2	-395,1 to 1206	No	ns	0.1775
BIOINK day 10 normoxia vs. BIOINK 7 days hypoxia	525	-18,53 to 1068	No	ns	0.0549
BIOINK day 10 normoxia vs. LAMININK 3 days hypoxia	259.9	-1262 to 1782	No	ns	0.7548
BIOINK day 10 normoxia vs. LAMININK 7 days hypoxia	433.8	-424,9 to 1293	No	ns	0.2664
LAMININK 3 days normoxia vs. LAMININK 7 days normoxia	368	202,1 to 534,0	Yes	*	0.0115
LAMININK 3 days normoxia vs. BIOINK 3 days hypoxia	388.4	364,2 to 412,6	Yes	****	<0,0001
LAMININK 3 days normoxia vs. BIOINK 7 days hypoxia	508.2	435,6 to 580,7	Yes	****	<0,0001
LAMININK 3 days normoxia vs. LAMININK 3 days hypoxia	243.2	-662,1 to 1148	No	ns	0.4751
LAMININK 3 days normoxia vs. LAMININK 7 days hypoxia	417	42,78 to 791,2	Yes	*	0.0405
LAMININK 7 days normoxia vs. BIOINK 3 days hypoxia	20.39	-129,5 to 170,3	No	ns	0.8651
LAMININK 7 days normoxia vs. BIOINK 7 days hypoxia	140.1	32,50 to 247,8	Yes	*	0.024
LAMININK 7 days normoxia vs. LAMININK 3 days hypoxia	-124.9	-1015 to 765,3	No	ns	0.8522
LAMININK 7 days normoxia vs. LAMININK 7 days hypoxia	48.98	-259,5 to 357,5	No	ns	0.9472
BIOINK 3 days hypoxia vs. BIOINK 7 days hypoxia	119.7	32,95 to 206,5	Yes	*	0.0265
BIOINK 3 days hypoxia vs. LAMININK 3 days hypoxia	-145.3	-1070 to 779,0	No	ns	0.799
BIOINK 3 days hypoxia vs. LAMININK 7 days hypoxia	28.59	-355,0 to 412,2	No	ns	0.9877
BIOINK 7 days hypoxia vs. LAMININK 3 days hypoxia	-265	-1052 to 522,3	No	ns	0.3466
BIOINK 7 days hypoxia vs. LAMININK 7 days hypoxia	-91.15	-437,0 to 254,8	No	ns	0.7205
LAMININK 3 days hypoxia vs. LAMININK 7 days hypoxia	173.9	-506,5 to 854,2	No	ns	0.5059
U251
BIOINK day 3 normoxia vs. BIOINK day 10 normoxia	-377.5	-2045 to 1290	No	ns	0.5825
BIOINK day 3 normoxia vs. LAMININK 3 days normoxia	292.7	85,28 to 500,1	Yes	*	0.0253
BIOINK day 3 normoxia vs. LAMININK 7 days normoxia	-596.5	-1194 to 0,9187	No	ns	0.0501
BIOINK day 3 normoxia vs. BIOINK 3 days hypoxia	1182	779,7 to 1585	Yes	**	0.0068
BIOINK day 3 normoxia vs. BIOINK 7 days hypoxia	1001	-595,4 to 2598	No	ns	0.1208
BIOINK day 3 normoxia vs. LAMININK 3 days hypoxia	1040	578,6 to 1501	Yes	*	0.0112
BIOINK day 3 normoxia vs. LAMININK 7 days hypoxia	1222	766,1 to 1678	Yes	**	0.0084
BIOINK day 10 normoxia vs. LAMININK 3 days normoxia	670.2	-890,0 to 2230	No	ns	0.2353
BIOINK day 10 normoxia vs. LAMININK 7 days normoxia	-219	-1829 to 1391	No	ns	0.9734
BIOINK day 10 normoxia vs. BIOINK 3 days hypoxia	1560	-139,1 to 3259	No	ns	0.0589
BIOINK day 10 normoxia vs. BIOINK 7 days hypoxia	1379	727,3 to 2030	Yes	**	0.0059
BIOINK day 10 normoxia vs. LAMININK 3 days hypoxia	1417	-330,5 to 3165	No	ns	0.0747
BIOINK day 10 normoxia vs. LAMININK 7 days hypoxia	1600	112,2 to 3087	Yes	*	0.041
LAMININK 3 days normoxia vs. LAMININK 7 days normoxia	-889.2	-1635 to -143,2	Yes	*	0.0355
LAMININK 3 days normoxia vs. BIOINK 3 days hypoxia	889.7	442,5 to 1337	Yes	*	0.0134
LAMININK 3 days normoxia vs. BIOINK 7 days hypoxia	708.5	-914,4 to 2331	No	ns	0.2289
LAMININK 3 days normoxia vs. LAMININK 3 days hypoxia	747.2	219,0 to 1275	Yes	*	0.0252
LAMININK 3 days normoxia vs. LAMININK 7 days hypoxia	929.5	385,3 to 1474	Yes	*	0.0173
LAMININK 7 days normoxia vs. BIOINK 3 days hypoxia	1779	1345 to 2213	Yes	**	0.0015
LAMININK 7 days normoxia vs. BIOINK 7 days hypoxia	1598	14,26 to 3181	Yes	*	0.0488
LAMININK 7 days normoxia vs. LAMININK 3 days hypoxia	1636	1269 to 2004	Yes	***	0.0008
LAMININK 7 days normoxia vs. LAMININK 7 days hypoxia	1819	1656 to 1981	Yes	****	<0,0001
BIOINK 3 days hypoxia vs. BIOINK 7 days hypoxia	-181.2	-1689 to 1326	No	ns	0.9092
BIOINK 3 days hypoxia vs. LAMININK 3 days hypoxia	-142.5	-230,4 to -54,56	Yes	*	0.0192
BIOINK 3 days hypoxia vs. LAMININK 7 days hypoxia	39.85	-116,1 to 195,8	No	ns	0.506
BIOINK 7 days hypoxia vs. LAMININK 3 days hypoxia	38.7	-1459 to 1537	No	ns	>0,9999
BIOINK 7 days hypoxia vs. LAMININK 7 days hypoxia	221	-1287 to 1729	No	ns	0.9626
LAMININK 3 days hypoxia vs. LAMININK 7 days hypoxia	182.3	100,1 to 264,5	Yes	*	0.0115
MSC+U251
BIOINK day 3 normoxia vs. BIOINK day 10 normoxia	-2615	-9223 to 3994	No	ns	0.4227
BIOINK day 3 normoxia vs. LAMININK 3 days normoxia	-1375	-3388 to 638,1	No	ns	0.1343
BIOINK day 3 normoxia vs. LAMININK 7 days normoxia	-1020	-2226 to 185,9	No	ns	0.0782
BIOINK day 3 normoxia vs. BIOINK 3 days hypoxia	223.7	-5157 to 5604	No	ns	>0,9999
BIOINK day 3 normoxia vs. BIOINK 7 days hypoxia	1858	-69,69 to 3786	No	ns	0.0552
BIOINK day 3 normoxia vs. LAMININK 3 days hypoxia	-873	-8710 to 6964	No	ns	0.9902
BIOINK day 3 normoxia vs. LAMININK 7 days hypoxia	1892	-351,1 to 4136	No	ns	0.0787
BIOINK day 10 normoxia vs. LAMININK 3 days normoxia	1240	-4245 to 6724	No	ns	0.8143
BIOINK day 10 normoxia vs. LAMININK 7 days normoxia	1595	-3899 to 7088	No	ns	0.6527
BIOINK day 10 normoxia vs. BIOINK 3 days hypoxia	2838	630,0 to 5047	Yes	*	0.0249
BIOINK day 10 normoxia vs. BIOINK 7 days hypoxia	4473	-4014 to 12960	No	ns	0.2437
BIOINK day 10 normoxia vs. LAMININK 3 days hypoxia	1742	-8068 to 11551	No	ns	0.9176
BIOINK day 10 normoxia vs. LAMININK 7 days hypoxia	4507	-1720 to 10734	No	ns	0.1164
LAMININK 3 days normoxia vs. LAMININK 7 days normoxia	354.8	-806,1 to 1516	No	ns	0.6148
LAMININK 3 days normoxia vs. BIOINK 3 days hypoxia	1599	-3302 to 6499	No	ns	0.5659
LAMININK 3 days normoxia vs. BIOINK 7 days hypoxia	3233	-142,5 to 6609	No	ns	0.0562
LAMININK 3 days normoxia vs. LAMININK 3 days hypoxia	502.1	-5865 to 6870	No	ns	0.9986
LAMININK 3 days normoxia vs. LAMININK 7 days hypoxia	3267	2411 to 4124	Yes	**	0.0013
LAMININK 7 days normoxia vs. BIOINK 3 days hypoxia	1244	-3247 to 5735	No	ns	0.6862
LAMININK 7 days normoxia vs. BIOINK 7 days hypoxia	2878	-118,3 to 5875	No	ns	0.0558
LAMININK 7 days normoxia vs. LAMININK 3 days hypoxia	147.2	-7340 to 7635	No	ns	>0,9999
LAMININK 7 days normoxia vs. LAMININK 7 days hypoxia	2912	1107 to 4718	Yes	*	0.013
BIOINK 3 days hypoxia vs. BIOINK 7 days hypoxia	1634	-5671 to 8940	No	ns	0.82
BIOINK 3 days hypoxia vs. LAMININK 3 days hypoxia	-1097	-11394 to 9201	No	ns	0.9923
BIOINK 3 days hypoxia vs. LAMININK 7 days hypoxia	1669	-4047 to 7384	No	ns	0.6486
BIOINK 7 days hypoxia vs. LAMININK 3 days hypoxia	-2731	-10560 to 5098	No	ns	0.5154
BIOINK 7 days hypoxia vs. LAMININK 7 days hypoxia	34.29	-3085 to 3154	No	ns	>0,9999
LAMININK 3 days hypoxia vs. LAMININK 7 days hypoxia	2765	-2943 to 8474	No	ns	0.2903
DK-MG
BIOINK day 3 normoxia vs. BIOINK day 10 normoxia	2.352	-4,678 to 9,382	No	ns	0.3498
BIOINK day 3 normoxia vs. LAMININK 3 days normoxia	-2.917	-12,63 to 6,796	No	ns	0.409
BIOINK day 3 normoxia vs. LAMININK 7 days normoxia	1.929	-8,050 to 11,91	No	ns	0.6819
BIOINK day 3 normoxia vs. BIOINK 3 days hypoxia	-2.627	-6,767 to 1,513	No	ns	0.1182
BIOINK day 3 normoxia vs. BIOINK 7 days hypoxia	-7.106	-68,93 to 54,72	No	ns	0.9222
BIOINK day 3 normoxia vs. LAMININK 3 days hypoxia	-0.7867	-12,19 to 10,62	No	ns	0.9917
BIOINK day 3 normoxia vs. LAMININK 7 days hypoxia	4.827	-3,563 to 13,22	No	ns	0.1414
BIOINK day 10 normoxia vs. LAMININK 3 days normoxia	-5.268	-9,868 to -0,6685	Yes	*	0.0384
BIOINK day 10 normoxia vs. LAMININK 7 days normoxia	-0.4225	-2,584 to 1,739	No	ns	0.8834
BIOINK day 10 normoxia vs. BIOINK 3 days hypoxia	-4.978	-14,14 to 4,181	No	ns	0.1565
BIOINK day 10 normoxia vs. BIOINK 7 days hypoxia	-9.458	-69,88 to 50,96	No	ns	0.9503
BIOINK day 10 normoxia vs. LAMININK 3 days hypoxia	-3.138	-8,608 to 2,331	No	ns	0.142
BIOINK day 10 normoxia vs. LAMININK 7 days hypoxia	2.475	-0,9509 to 5,901	No	ns	0.117
LAMININK 3 days normoxia vs. LAMININK 7 days normoxia	4.846	2,458 to 7,234	Yes	*	0.013
LAMININK 3 days normoxia vs. BIOINK 3 days hypoxia	0.29	-10,78 to 11,36	No	ns	>0,9999
LAMININK 3 days normoxia vs. BIOINK 7 days hypoxia	-4.189	-66,51 to 58,13	No	ns	0.9927
LAMININK 3 days normoxia vs. LAMININK 3 days hypoxia	2.13	0,07556 to 4,184	Yes	*	0.0466
LAMININK 3 days normoxia vs. LAMININK 7 days hypoxia	7.743	6,871 to 8,615	Yes	****	<0,0001
LAMININK 7 days normoxia vs. BIOINK 3 days hypoxia	-4.556	-16,11 to 6,995	No	ns	0.2707
LAMININK 7 days normoxia vs. BIOINK 7 days hypoxia	-9.035	-70,62 to 52,55	No	ns	0.9625
LAMININK 7 days normoxia vs. LAMININK 3 days hypoxia	-2.716	-4,922 to -0,5098	Yes	*	0.0333
LAMININK 7 days normoxia vs. LAMININK 7 days hypoxia	2.898	0,6737 to 5,121	Yes	*	0.024
BIOINK 3 days hypoxia vs. BIOINK 7 days hypoxia	-4.479	-66,36 to 57,41	No	ns	0.9894
BIOINK 3 days hypoxia vs. LAMININK 3 days hypoxia	1.84	-11,21 to 14,89	No	ns	0.8501
BIOINK 3 days hypoxia vs. LAMININK 7 days hypoxia	7.453	-2,451 to 17,36	No	ns	0.0861
BIOINK 7 days hypoxia vs. LAMININK 3 days hypoxia	6.319	-56,25 to 68,88	No	ns	0.9522
BIOINK 7 days hypoxia vs. LAMININK 7 days hypoxia	11.93	-51,69 to 75,56	No	ns	0.8991
LAMININK 3 days hypoxia vs. LAMININK 7 days hypoxia	5.613	3,284 to 7,942	Yes	*	0.0102
MSC+DK-MG
BIOINK day 3 normoxia vs. BIOINK day 10 normoxia	1286	-4540 to 7112	No	ns	0.8272
BIOINK day 3 normoxia vs. LAMININK 3 days normoxia	1280	-4620 to 7179	No	ns	0.836
BIOINK day 3 normoxia vs. LAMININK 7 days normoxia	1999	-4107 to 8105	No	ns	0.5631
BIOINK day 3 normoxia vs. BIOINK 3 days hypoxia	1242	-3982 to 6465	No	ns	0.7858
BIOINK day 3 normoxia vs. BIOINK 7 days hypoxia	1984	-4011 to 7980	No	ns	0.555
BIOINK day 3 normoxia vs. LAMININK 3 days hypoxia	604.9	-11837 to 13047	No	ns	0.9988
BIOINK day 3 normoxia vs. LAMININK 7 days hypoxia	1864	-3968 to 7695	No	ns	0.5814
BIOINK day 10 normoxia vs. LAMININK 3 days normoxia	-5.973	-671,1 to 659,2	No	ns	>0,9999
BIOINK day 10 normoxia vs. LAMININK 7 days normoxia	713.6	-668,5 to 2096	No	ns	0.2545
BIOINK day 10 normoxia vs. BIOINK 3 days hypoxia	-44.08	-941,9 to 853,8	No	ns	>0,9999
BIOINK day 10 normoxia vs. BIOINK 7 days hypoxia	698.7	-222,3 to 1620	No	ns	0.1035
BIOINK day 10 normoxia vs. LAMININK 3 days hypoxia	-680.8	-6281 to 4919	No	ns	0.9056
BIOINK day 10 normoxia vs. LAMININK 7 days hypoxia	578	-10,35 to 1166	No	ns	0.0525
LAMININK 3 days normoxia vs. LAMININK 7 days normoxia	719.6	-34,08 to 1473	No	ns	0.0567
LAMININK 3 days normoxia vs. BIOINK 3 days hypoxia	-38.11	-892,4 to 816,2	No	ns	>0,9999
LAMININK 3 days normoxia vs. BIOINK 7 days hypoxia	704.6	372,3 to 1037	Yes	**	0.0058
LAMININK 3 days normoxia vs. LAMININK 3 days hypoxia	-674.8	-6855 to 5505	No	ns	0.9355
LAMININK 3 days normoxia vs. LAMININK 7 days hypoxia	584	387,2 to 780,9	Yes	**	0.0022
LAMININK 7 days normoxia vs. BIOINK 3 days hypoxia	-757.7	-2186 to 671,1	No	ns	0.2404
LAMININK 7 days normoxia vs. BIOINK 7 days hypoxia	-14.96	-477,6 to 447,7	No	ns	>0,9999
LAMININK 7 days normoxia vs. LAMININK 3 days hypoxia	-1394	-8761 to 5973	No	ns	0.6947
LAMININK 7 days normoxia vs. LAMININK 7 days hypoxia	-135.6	-1060 to 788,7	No	ns	0.9625
BIOINK 3 days hypoxia vs. BIOINK 7 days hypoxia	742.8	-377,6 to 1863	No	ns	0.1444
BIOINK 3 days hypoxia vs. LAMININK 3 days hypoxia	-636.7	-6134 to 4861	No	ns	0.9201
BIOINK 3 days hypoxia vs. LAMININK 7 days hypoxia	622.1	-79,53 to 1324	No	ns	0.0691
BIOINK 7 days hypoxia vs. LAMININK 3 days hypoxia	-1379	-8162 to 5403	No	ns	0.6504
BIOINK 7 days hypoxia vs. LAMININK 7 days hypoxia	-120.6	-647,1 to 405,8	No	ns	0.8068
LAMININK 3 days hypoxia vs. LAMININK 7 days hypoxia	1259	-4575 to 7093	No	ns	0.6131
BIOINK day 3 normoxia
MSC vs. U251	2939	-2063 to 7941	No	ns	0.1349
MSC vs. MSC+U251	1415	-4404 to 7233	No	ns	0.5147
MSC vs. DK-MG	4259	-999,8 to 9518	No	ns	0.0747
MSC vs. MSC+DK-MG	2081	-2351 to 6514	No	ns	0.1992
U251 vs. MSC+U251	-1524	-3270 to 220,9	No	ns	0.0648
U251 vs. DK-MG	1320	898,4 to 1742	Yes	**	0.0054
U251 vs. MSC+DK-MG	-857.6	-9355 to 7640	No	ns	0.918
MSC+U251 vs. DK-MG	2845	923,4 to 4766	Yes	*	0.0233
MSC+U251 vs. MSC+DK-MG	666.9	-4687 to 6021	No	ns	0.9531
DK-MG vs. MSC+DK-MG	-2178	-10938 to 6582	No	ns	0.5017
BIOINK day 10 normoxia
MSC vs. U251	-1160	-2781 to 460,1	No	ns	0.1175
MSC vs. MSC+U251	-4922	-9956 to 111,2	No	ns	0.0531
MSC vs. DK-MG	539.7	33,43 to 1046	Yes	*	0.0421
MSC vs. MSC+DK-MG	-354.8	-1427 to 717,8	No	ns	0.5172
U251 vs. MSC+U251	-3762	-8175 to 651,2	No	ns	0.076
U251 vs. DK-MG	1700	419,5 to 2981	Yes	*	0.0229
U251 vs. MSC+DK-MG	805.6	-1303 to 2914	No	ns	0.4205
MSC+U251 vs. DK-MG	5462	745,4 to 10179	Yes	*	0.0336
MSC+U251 vs. MSC+DK-MG	4567	-1466 to 10600	No	ns	0.1026
DK-MG vs. MSC+DK-MG	-894.6	-2217 to 428,4	No	ns	0.1348
LAMININK 3 days normoxia
MSC vs. U251	-507.1	-887,8 to -126,3	Yes	*	0.0287
MSC vs. MSC+U251	-3699	-5192 to -2207	Yes	**	0.009
MSC vs. DK-MG	517.7	395,5 to 639,9	Yes	**	0.0017
MSC vs. MSC+DK-MG	-377.6	-1646 to 890,6	No	ns	0.4001
U251 vs. MSC+U251	-3192	-4922 to -1463	Yes	*	0.0152
U251 vs. DK-MG	1025	527,8 to 1522	Yes	*	0.0124
U251 vs. MSC+DK-MG	129.5	-842,9 to 1102	No	ns	0.8317
MSC+U251 vs. DK-MG	4217	2754 to 5680	Yes	**	0.0067
MSC+U251 vs. MSC+DK-MG	3322	1995 to 4649	Yes	**	0.0037
DK-MG vs. MSC+DK-MG	-895.3	-2245 to 454,3	No	ns	0.1083
LAMININK 7 days normoxia
MSC vs. U251	-1764	-1981 to -1547	Yes	****	<0,0001
MSC vs. MSC+U251	-3712	-3866 to -3559	Yes	****	<0,0001
MSC vs. DK-MG	154.5	56,91 to 252,1	Yes	*	0.0139
MSC vs. MSC+DK-MG	-26.03	-122,6 to 70,55	No	ns	0.6537
U251 vs. MSC+U251	-1948	-2197 to -1699	Yes	****	<0,0001
U251 vs. DK-MG	1919	1795 to 2043	Yes	****	<0,0001
U251 vs. MSC+DK-MG	1738	1480 to 1996	Yes	****	<0,0001
MSC+U251 vs. DK-MG	3867	3714 to 4020	Yes	****	<0,0001
MSC+U251 vs. MSC+DK-MG	3686	3444 to 3929	Yes	****	<0,0001
DK-MG vs. MSC+DK-MG	-180.5	-339,8 to -21,18	Yes	*	0.0356
BIOINK 3 days hypoxia
MSC vs. U251	-5.81	-107,3 to 95,67	No	ns	0.9868
MSC vs. MSC+U251	-2489	-7000 to 2022	No	ns	0.1508
MSC vs. DK-MG	129.5	-17,06 to 276,1	No	ns	0.0633
MSC vs. MSC+DK-MG	-804.1	-3020 to 1412	No	ns	0.3014
U251 vs. MSC+U251	-2483	-7033 to 2067	No	ns	0.1538
U251 vs. DK-MG	135.3	-25,45 to 296,1	No	ns	0.0695
U251 vs. MSC+DK-MG	-798.3	-3030 to 1433	No	ns	0.3079
MSC+U251 vs. DK-MG	2619	-1839 to 7076	No	ns	0.135
MSC+U251 vs. MSC+DK-MG	1685	-3206 to 6576	No	ns	0.4897
DK-MG vs. MSC+DK-MG	-933.7	-3281 to 1414	No	ns	0.2615
BIOINK 7 days hypoxia
MSC vs. U251	-306.7	-1640 to 1026	No	ns	0.7477
MSC vs. MSC+U251	-974.4	-3425 to 1476	No	ns	0.3944
MSC vs. DK-MG	5.318	-88,70 to 99,34	No	ns	0.9972
MSC vs. MSC+DK-MG	-181.1	-684,3 to 322,1	No	ns	0.4601
U251 vs. MSC+U251	-667.7	-4115 to 2780	No	ns	0.8315
U251 vs. DK-MG	312	-932,9 to 1557	No	ns	0.6985
U251 vs. MSC+DK-MG	125.6	-1574 to 1825	No	ns	0.9924
MSC+U251 vs. DK-MG	979.7	-1542 to 3502	No	ns	0.4096
MSC+U251 vs. MSC+DK-MG	793.3	-1155 to 2742	No	ns	0.3794
DK-MG vs. MSC+DK-MG	-186.4	-766,1 to 393,2	No	ns	0.5364
LAMININK 3 days hypoxia
MSC vs. U251	-3.013	-690,5 to 684,4	No	ns	>0,9999
MSC vs. MSC+U251	-3440	-12614 to 5734	No	ns	0.2866
MSC vs. DK-MG	276.6	-359,4 to 912,7	No	ns	0.2263
MSC vs. MSC+DK-MG	-1296	-8723 to 6132	No	ns	0.7052
U251 vs. MSC+U251	-3437	-12696 to 5821	No	ns	0.291
U251 vs. DK-MG	279.7	195,4 to 363,9	Yes	**	0.0046
U251 vs. MSC+DK-MG	-1293	-8087 to 5502	No	ns	0.6575
MSC+U251 vs. DK-MG	3717	-5481 to 12915	No	ns	0.2549
MSC+U251 vs. MSC+DK-MG	2145	-11470 to 15760	No	ns	0.7573
DK-MG vs. MSC+DK-MG	-1572	-8443 to 5298	No	ns	0.5503
LAMININK 7 days hypoxia
MSC vs. U251	5.445	-228,2 to 239,1	No	ns	>0,9999
MSC vs. MSC+U251	-849	-2450 to 752,1	No	ns	0.2313
MSC vs. DK-MG	108.4	-145,7 to 362,5	No	ns	0.3504
MSC vs. MSC+DK-MG	-210.6	-1314 to 893,1	No	ns	0.8378
U251 vs. MSC+U251	-854.4	-2255 to 545,9	No	ns	0.1708
U251 vs. DK-MG	103	80,34 to 125,6	Yes	***	0.0008
U251 vs. MSC+DK-MG	-216	-1160 to 727,6	No	ns	0.7504
MSC+U251 vs. DK-MG	957.4	-422,2 to 2337	No	ns	0.1267
MSC+U251 vs. MSC+DK-MG	638.4	-905,2 to 2182	No	ns	0.3696
DK-MG vs. MSC+DK-MG	-319	-1258 to 620,3	No	ns	0.4994
Test details	Mean 1	Mean 2	Mean Diff,	SE of diff,	N1	N2	q	DF
MSC
BIOINK day 3 normoxia vs. BIOINK day 10 normoxia	4266	543.7	3722	564.8	3	4	9.32	2
BIOINK day 3 normoxia vs. LAMININK 3 days normoxia	4266	526.9	3739	673.7	3	3	7.849	2
BIOINK day 3 normoxia vs. LAMININK 7 days normoxia	4266	158.9	4107	644.1	3	4	9.017	2
BIOINK day 3 normoxia vs. BIOINK 3 days hypoxia	4266	138.5	4127	674.1	3	3	8.659	2
BIOINK day 3 normoxia vs. BIOINK 7 days hypoxia	4266	18.73	4247	634.7	3	4	9.463	2
BIOINK day 3 normoxia vs. LAMININK 3 days hypoxia	4266	283.7	3982	726.6	3	3	7.75	2
BIOINK day 3 normoxia vs. LAMININK 7 days hypoxia	4266	109.9	4156	649.1	3	4	9.054	2
BIOINK day 10 normoxia vs. LAMININK 3 days normoxia	543.7	526.9	16.79	87.41	4	3	0.2716	2
BIOINK day 10 normoxia vs. LAMININK 7 days normoxia	543.7	158.9	384.8	95.47	4	4	5.7	3
BIOINK day 10 normoxia vs. BIOINK 3 days hypoxia	543.7	138.5	405.2	86.87	4	3	6.596	2
BIOINK day 10 normoxia vs. BIOINK 7 days hypoxia	543.7	18.73	525	86.82	4	4	8.551	3
BIOINK day 10 normoxia vs. LAMININK 3 days hypoxia	543.7	283.7	259.9	165.3	4	3	2.225	2
BIOINK day 10 normoxia vs. LAMININK 7 days hypoxia	543.7	109.9	433.8	137.2	4	4	4.472	3
LAMININK 3 days normoxia vs. LAMININK 7 days normoxia	526.9	158.9	368	18.01	3	4	28.89	2
LAMININK 3 days normoxia vs. BIOINK 3 days hypoxia	526.9	138.5	388.4	2.627	3	3	209.1	2
LAMININK 3 days normoxia vs. BIOINK 7 days hypoxia	526.9	18.73	508.2	7.877	3	4	91.23	2
LAMININK 3 days normoxia vs. LAMININK 3 days hypoxia	526.9	283.7	243.2	98.26	3	3	3.5	2
LAMININK 3 days normoxia vs. LAMININK 7 days hypoxia	526.9	109.9	417	40.62	3	4	14.52	2
LAMININK 7 days normoxia vs. BIOINK 3 days hypoxia	158.9	138.5	20.39	16.27	4	3	1.772	2
LAMININK 7 days normoxia vs. BIOINK 7 days hypoxia	158.9	18.73	140.1	17.19	4	4	11.53	3
LAMININK 7 days normoxia vs. LAMININK 3 days hypoxia	158.9	283.7	-124.9	96.63	4	3	1.828	2
LAMININK 7 days normoxia vs. LAMININK 7 days hypoxia	158.9	109.9	48.98	49.28	4	4	1.406	3
BIOINK 3 days hypoxia vs. BIOINK 7 days hypoxia	138.5	18.73	119.7	9.421	3	4	17.97	2
BIOINK 3 days hypoxia vs. LAMININK 3 days hypoxia	138.5	283.7	-145.3	100.3	3	3	2.048	2
BIOINK 3 days hypoxia vs. LAMININK 7 days hypoxia	138.5	109.9	28.59	41.64	3	4	0.9712	2
BIOINK 7 days hypoxia vs. LAMININK 3 days hypoxia	18.73	283.7	-265	85.46	4	3	4.385	2
BIOINK 7 days hypoxia vs. LAMININK 7 days hypoxia	18.73	109.9	-91.15	55.26	4	4	2.333	3
LAMININK 3 days hypoxia vs. LAMININK 7 days hypoxia	283.7	109.9	173.9	73.85	3	4	3.33	2
U251
BIOINK day 3 normoxia vs. BIOINK day 10 normoxia	1327	1704	-377.5	181	3	4	2.95	2
BIOINK day 3 normoxia vs. LAMININK 3 days normoxia	1327	1034	292.7	22.52	3	3	18.39	2
BIOINK day 3 normoxia vs. LAMININK 7 days normoxia	1327	1923	-596.5	64.85	3	4	13.01	2
BIOINK day 3 normoxia vs. BIOINK 3 days hypoxia	1327	144.3	1182	43.71	3	3	38.25	2
BIOINK day 3 normoxia vs. BIOINK 7 days hypoxia	1327	325.5	1001	173.3	3	4	8.17	2
BIOINK day 3 normoxia vs. LAMININK 3 days hypoxia	1327	286.8	1040	50.08	3	3	29.37	2
BIOINK day 3 normoxia vs. LAMININK 7 days hypoxia	1327	104.4	1222	49.51	3	4	34.91	2
BIOINK day 10 normoxia vs. LAMININK 3 days normoxia	1704	1034	670.2	169.4	4	3	5.596	2
BIOINK day 10 normoxia vs. LAMININK 7 days normoxia	1704	1923	-219	257.2	4	4	1.205	3
BIOINK day 10 normoxia vs. BIOINK 3 days hypoxia	1704	144.3	1560	184.4	4	3	11.96	2
BIOINK day 10 normoxia vs. BIOINK 7 days hypoxia	1704	325.5	1379	104.1	4	4	18.74	3
BIOINK day 10 normoxia vs. LAMININK 3 days hypoxia	1704	286.8	1417	189.7	4	3	10.56	2
BIOINK day 10 normoxia vs. LAMININK 7 days hypoxia	1704	104.4	1600	237.6	4	4	9.52	3
LAMININK 3 days normoxia vs. LAMININK 7 days normoxia	1034	1923	-889.2	80.98	3	4	15.53	2
LAMININK 3 days normoxia vs. BIOINK 3 days hypoxia	1034	144.3	889.7	48.55	3	3	25.92	2
LAMININK 3 days normoxia vs. BIOINK 7 days hypoxia	1034	325.5	708.5	176.2	3	4	5.688	2
LAMININK 3 days normoxia vs. LAMININK 3 days hypoxia	1034	286.8	747.2	57.33	3	3	18.43	2
LAMININK 3 days normoxia vs. LAMININK 7 days hypoxia	1034	104.4	929.5	59.08	3	4	22.25	2
LAMININK 7 days normoxia vs. BIOINK 3 days hypoxia	1923	144.3	1779	47.09	4	3	53.42	2
LAMININK 7 days normoxia vs. BIOINK 7 days hypoxia	1923	325.5	1598	253	4	4	8.932	3
LAMININK 7 days normoxia vs. LAMININK 3 days hypoxia	1923	286.8	1636	39.9	4	3	58	2
LAMININK 7 days normoxia vs. LAMININK 7 days hypoxia	1923	104.4	1819	25.98	4	4	98.99	3
BIOINK 3 days hypoxia vs. BIOINK 7 days hypoxia	144.3	325.5	-181.2	163.7	3	4	1.566	2
BIOINK 3 days hypoxia vs. LAMININK 3 days hypoxia	144.3	286.8	-142.5	9.543	3	3	21.11	2
BIOINK 3 days hypoxia vs. LAMININK 7 days hypoxia	144.3	104.4	39.85	16.93	3	4	3.329	2
BIOINK 7 days hypoxia vs. LAMININK 3 days hypoxia	325.5	286.8	38.7	162.6	4	3	0.3366	2
BIOINK 7 days hypoxia vs. LAMININK 7 days hypoxia	325.5	104.4	221	240.8	4	4	1.298	3
LAMININK 3 days hypoxia vs. LAMININK 7 days hypoxia	286.8	104.4	182.3	8.924	3	4	28.89	2
MSC+U251
BIOINK day 3 normoxia vs. BIOINK day 10 normoxia	2851	5466	-2615	1056	4	4	3.503	3
BIOINK day 3 normoxia vs. LAMININK 3 days normoxia	2851	4226	-1375	321.6	4	4	6.047	3
BIOINK day 3 normoxia vs. LAMININK 7 days normoxia	2851	3871	-1020	192.7	4	4	7.488	3
BIOINK day 3 normoxia vs. BIOINK 3 days hypoxia	2851	2627	223.7	859.5	4	4	0.3681	3
BIOINK day 3 normoxia vs. BIOINK 7 days hypoxia	2851	993.1	1858	308	4	4	8.532	3
BIOINK day 3 normoxia vs. LAMININK 3 days hypoxia	2851	3724	-873	1252	4	4	0.9861	3
BIOINK day 3 normoxia vs. LAMININK 7 days hypoxia	2851	958.8	1892	358.4	4	4	7.467	3
BIOINK day 10 normoxia vs. LAMININK 3 days normoxia	5466	4226	1240	876.1	4	4	2.001	3
BIOINK day 10 normoxia vs. LAMININK 7 days normoxia	5466	3871	1595	877.6	4	4	2.57	3
BIOINK day 10 normoxia vs. BIOINK 3 days hypoxia	5466	2627	2838	352.8	4	4	11.38	3
BIOINK day 10 normoxia vs. BIOINK 7 days hypoxia	5466	993.1	4473	1356	4	4	4.665	3
BIOINK day 10 normoxia vs. LAMININK 3 days hypoxia	5466	3724	1742	1567	4	4	1.572	3
BIOINK day 10 normoxia vs. LAMININK 7 days hypoxia	5466	958.8	4507	994.8	4	4	6.408	3
LAMININK 3 days normoxia vs. LAMININK 7 days normoxia	4226	3871	354.8	185.5	4	4	2.706	3
LAMININK 3 days normoxia vs. BIOINK 3 days hypoxia	4226	2627	1599	782.9	4	4	2.888	3
LAMININK 3 days normoxia vs. BIOINK 7 days hypoxia	4226	993.1	3233	539.3	4	4	8.479	3
LAMININK 3 days normoxia vs. LAMININK 3 days hypoxia	4226	3724	502.1	1017	4	4	0.698	3
LAMININK 3 days normoxia vs. LAMININK 7 days hypoxia	4226	958.8	3267	136.8	4	4	33.78	3
LAMININK 7 days normoxia vs. BIOINK 3 days hypoxia	3871	2627	1244	717.4	4	4	2.452	3
LAMININK 7 days normoxia vs. BIOINK 7 days hypoxia	3871	993.1	2878	478.7	4	4	8.503	3
LAMININK 7 days normoxia vs. LAMININK 3 days hypoxia	3871	3724	147.2	1196	4	4	0.174	3
LAMININK 7 days normoxia vs. LAMININK 7 days hypoxia	3871	958.8	2912	288.5	4	4	14.28	3
BIOINK 3 days hypoxia vs. BIOINK 7 days hypoxia	2627	993.1	1634	1167	4	4	1.98	3
BIOINK 3 days hypoxia vs. LAMININK 3 days hypoxia	2627	3724	-1097	1645	4	4	0.9428	3
BIOINK 3 days hypoxia vs. LAMININK 7 days hypoxia	2627	958.8	1669	913.1	4	4	2.584	3
BIOINK 7 days hypoxia vs. LAMININK 3 days hypoxia	993.1	3724	-2731	1251	4	4	3.088	3
BIOINK 7 days hypoxia vs. LAMININK 7 days hypoxia	993.1	958.8	34.29	498.3	4	4	0.09732	3
LAMININK 3 days hypoxia vs. LAMININK 7 days hypoxia	3724	958.8	2765	912	4	4	4.288	3
DK-MG
BIOINK day 3 normoxia vs. BIOINK day 10 normoxia	6.307	3.955	2.352	0.7631	3	4	4.358	2
BIOINK day 3 normoxia vs. LAMININK 3 days normoxia	6.307	9.223	-2.917	1.054	3	3	3.912	2
BIOINK day 3 normoxia vs. LAMININK 7 days normoxia	6.307	4.378	1.929	1.083	3	4	2.518	2
BIOINK day 3 normoxia vs. BIOINK 3 days hypoxia	6.307	8.933	-2.627	0.4494	3	3	8.266	2
BIOINK day 3 normoxia vs. BIOINK 7 days hypoxia	6.307	13.41	-7.106	6.711	3	4	1.497	2
BIOINK day 3 normoxia vs. LAMININK 3 days hypoxia	6.307	7.093	-0.7867	1.238	3	3	0.8986	2
BIOINK day 3 normoxia vs. LAMININK 7 days hypoxia	6.307	1.48	4.827	0.9107	3	4	7.495	2
BIOINK day 10 normoxia vs. LAMININK 3 days normoxia	3.955	9.223	-5.268	0.4993	4	3	14.92	2
BIOINK day 10 normoxia vs. LAMININK 7 days normoxia	3.955	4.378	-0.4225	0.3454	4	4	1.73	3
BIOINK day 10 normoxia vs. BIOINK 3 days hypoxia	3.955	8.933	-4.978	0.9942	4	3	7.081	2
BIOINK day 10 normoxia vs. BIOINK 7 days hypoxia	3.955	13.41	-9.458	9.652	4	4	1.386	3
BIOINK day 10 normoxia vs. LAMININK 3 days hypoxia	3.955	7.093	-3.138	0.5937	4	3	7.475	2
BIOINK day 10 normoxia vs. LAMININK 7 days hypoxia	3.955	1.48	2.475	0.5473	4	4	6.395	3
LAMININK 3 days normoxia vs. LAMININK 7 days normoxia	9.223	4.378	4.846	0.2592	3	4	26.44	2
LAMININK 3 days normoxia vs. BIOINK 3 days hypoxia	9.223	8.933	0.29	1.201	3	3	0.3414	2
LAMININK 3 days normoxia vs. BIOINK 7 days hypoxia	9.223	13.41	-4.189	6.765	3	4	0.8757	2
LAMININK 3 days normoxia vs. LAMININK 3 days hypoxia	9.223	7.093	2.13	0.223	3	3	13.51	2
LAMININK 3 days normoxia vs. LAMININK 7 days hypoxia	9.223	1.48	7.743	0.09465	3	4	115.7	2
LAMININK 7 days normoxia vs. BIOINK 3 days hypoxia	4.378	8.933	-4.556	1.254	4	3	5.139	2
LAMININK 7 days normoxia vs. BIOINK 7 days hypoxia	4.378	13.41	-9.035	9.839	4	4	1.299	3
LAMININK 7 days normoxia vs. LAMININK 3 days hypoxia	4.378	7.093	-2.716	0.2395	4	3	16.04	2
LAMININK 7 days normoxia vs. LAMININK 7 days hypoxia	4.378	1.48	2.898	0.3553	4	4	11.53	3
BIOINK 3 days hypoxia vs. BIOINK 7 days hypoxia	8.933	13.41	-4.479	6.718	3	4	0.943	2
BIOINK 3 days hypoxia vs. LAMININK 3 days hypoxia	8.933	7.093	1.84	1.417	3	3	1.837	2
BIOINK 3 days hypoxia vs. LAMININK 7 days hypoxia	8.933	1.48	7.453	1.075	3	4	9.804	2
BIOINK 7 days hypoxia vs. LAMININK 3 days hypoxia	13.41	7.093	6.319	6.791	4	3	1.316	2
BIOINK 7 days hypoxia vs. LAMININK 7 days hypoxia	13.41	1.48	11.93	10.16	4	4	1.66	3
LAMININK 3 days hypoxia vs. LAMININK 7 days hypoxia	7.093	1.48	5.613	0.2528	3	4	31.4	2
MSC+DK-MG
BIOINK day 3 normoxia vs. BIOINK day 10 normoxia	2184	898.5	1286	930.7	4	4	1.954	3
BIOINK day 3 normoxia vs. LAMININK 3 days normoxia	2184	904.5	1280	942.4	4	4	1.92	3
BIOINK day 3 normoxia vs. LAMININK 7 days normoxia	2184	184.9	1999	975.4	4	4	2.899	3
BIOINK day 3 normoxia vs. BIOINK 3 days hypoxia	2184	942.6	1242	834.4	4	4	2.104	3
BIOINK day 3 normoxia vs. BIOINK 7 days hypoxia	2184	199.8	1984	957.8	4	4	2.93	3
BIOINK day 3 normoxia vs. LAMININK 3 days hypoxia	2184	1579	604.9	1351	4	3	0.6335	2
BIOINK day 3 normoxia vs. LAMININK 7 days hypoxia	2184	320.5	1864	931.6	4	4	2.829	3
BIOINK day 10 normoxia vs. LAMININK 3 days normoxia	898.5	904.5	-5.973	106.3	4	4	0.07949	3
BIOINK day 10 normoxia vs. LAMININK 7 days normoxia	898.5	184.9	713.6	220.8	4	4	4.571	3
BIOINK day 10 normoxia vs. BIOINK 3 days hypoxia	898.5	942.6	-44.08	143.4	4	4	0.4346	3
BIOINK day 10 normoxia vs. BIOINK 7 days hypoxia	898.5	199.8	698.7	147.1	4	4	6.716	3
BIOINK day 10 normoxia vs. LAMININK 3 days hypoxia	898.5	1579	-680.8	607.9	4	3	1.584	2
BIOINK day 10 normoxia vs. LAMININK 7 days hypoxia	898.5	320.5	578	94	4	4	8.697	3
LAMININK 3 days normoxia vs. LAMININK 7 days normoxia	904.5	184.9	719.6	120.4	4	4	8.452	3
LAMININK 3 days normoxia vs. BIOINK 3 days hypoxia	904.5	942.6	-38.11	136.5	4	4	0.3949	3
LAMININK 3 days normoxia vs. BIOINK 7 days hypoxia	904.5	199.8	704.6	53.1	4	4	18.77	3
LAMININK 3 days normoxia vs. LAMININK 3 days hypoxia	904.5	1579	-674.8	670.8	4	3	1.423	2
LAMININK 3 days normoxia vs. LAMININK 7 days hypoxia	904.5	320.5	584	31.45	4	4	26.26	3
LAMININK 7 days normoxia vs. BIOINK 3 days hypoxia	184.9	942.6	-757.7	228.3	4	4	4.695	3
LAMININK 7 days normoxia vs. BIOINK 7 days hypoxia	184.9	199.8	-14.96	73.91	4	4	0.2862	3
LAMININK 7 days normoxia vs. LAMININK 3 days hypoxia	184.9	1579	-1394	799.7	4	3	2.466	2
LAMININK 7 days normoxia vs. LAMININK 7 days hypoxia	184.9	320.5	-135.6	147.7	4	4	1.299	3
BIOINK 3 days hypoxia vs. BIOINK 7 days hypoxia	942.6	199.8	742.8	179	4	4	5.869	3
BIOINK 3 days hypoxia vs. LAMININK 3 days hypoxia	942.6	1579	-636.7	596.8	4	3	1.509	2
BIOINK 3 days hypoxia vs. LAMININK 7 days hypoxia	942.6	320.5	622.1	112.1	4	4	7.849	3
BIOINK 7 days hypoxia vs. LAMININK 3 days hypoxia	199.8	1579	-1379	736.2	4	3	2.65	2
BIOINK 7 days hypoxia vs. LAMININK 7 days hypoxia	199.8	320.5	-120.6	84.1	4	4	2.029	3
LAMININK 3 days hypoxia vs. LAMININK 7 days hypoxia	1579	320.5	1259	633.3	3	4	2.811	2
BIOINK day 3 normoxia
MSC vs. U251	4266	1327	2939	650.1	3	3	6.393	2
MSC vs. MSC+U251	4266	2851	1415	756.2	3	4	2.645	2
MSC vs. DK-MG	4266	6.307	4259	683.5	3	3	8.813	2
MSC vs. MSC+DK-MG	4266	2184	2081	576.1	3	4	5.11	2
U251 vs. MSC+U251	1327	2851	-1524	226.8	3	4	9.504	2
U251 vs. DK-MG	1327	6.307	1320	54.84	3	3	34.05	2
U251 vs. MSC+DK-MG	1327	2184	-857.6	1104	3	4	1.098	2
MSC+U251 vs. DK-MG	2851	6.307	2845	249.7	4	3	16.11	2
MSC+U251 vs. MSC+DK-MG	2851	2184	666.9	1009	4	4	0.9345	3
DK-MG vs. MSC+DK-MG	6.307	2184	-2178	1139	3	4	2.705	2
BIOINK day 10 normoxia
MSC vs. U251	543.7	1704	-1160	305.5	4	4	5.372	3
MSC vs. MSC+U251	543.7	5466	-4922	948.9	4	4	7.336	3
MSC vs. DK-MG	543.7	3.955	539.7	95.45	4	4	7.997	3
MSC vs. MSC+DK-MG	543.7	898.5	-354.8	202.2	4	4	2.482	3
U251 vs. MSC+U251	1704	5466	-3762	831.9	4	4	6.395	3
U251 vs. DK-MG	1704	3.955	1700	241.4	4	4	9.959	3
U251 vs. MSC+DK-MG	1704	898.5	805.6	397.6	4	4	2.866	3
MSC+U251 vs. DK-MG	5466	3.955	5462	889.2	4	4	8.687	3
MSC+U251 vs. MSC+DK-MG	5466	898.5	4567	1137	4	4	5.679	3
DK-MG vs. MSC+DK-MG	3.955	898.5	-894.6	249.4	4	4	5.073	3
LAMININK 3 days normoxia
MSC vs. U251	526.9	1034	-507.1	49.48	3	3	14.49	2
MSC vs. MSC+U251	526.9	4226	-3699	194	3	4	26.97	2
MSC vs. DK-MG	526.9	9.223	517.7	15.88	3	3	46.09	2
MSC vs. MSC+DK-MG	526.9	904.5	-377.6	164.8	3	4	3.24	2
U251 vs. MSC+U251	1034	4226	-3192	224.8	3	4	20.08	2
U251 vs. DK-MG	1034	9.223	1025	64.58	3	3	22.44	2
U251 vs. MSC+DK-MG	1034	904.5	129.5	126.4	3	4	1.449	2
MSC+U251 vs. DK-MG	4226	9.223	4217	190.2	4	3	31.36	2
MSC+U251 vs. MSC+DK-MG	4226	904.5	3322	250.2	4	4	18.78	3
DK-MG vs. MSC+DK-MG	9.223	904.5	-895.3	175.4	3	4	7.218	2
LAMININK 7 days normoxia
MSC vs. U251	158.9	1923	-1764	40.92	4	4	60.98	3
MSC vs. MSC+U251	158.9	3871	-3712	29.01	4	4	181	3
MSC vs. DK-MG	158.9	4.378	154.5	18.39	4	4	11.88	3
MSC vs. MSC+DK-MG	158.9	184.9	-26.03	18.21	4	4	2.022	3
U251 vs. MSC+U251	1923	3871	-1948	46.91	4	4	58.74	3
U251 vs. DK-MG	1923	4.378	1919	23.41	4	4	115.9	3
U251 vs. MSC+DK-MG	1923	184.9	1738	48.63	4	4	50.55	3
MSC+U251 vs. DK-MG	3871	4.378	3867	28.85	4	4	189.6	3
MSC+U251 vs. MSC+DK-MG	3871	184.9	3686	45.79	4	4	113.8	3
DK-MG vs. MSC+DK-MG	4.378	184.9	-180.5	30.04	4	4	8.499	3
BIOINK 3 days hypoxia
MSC vs. U251	138.5	144.3	-5.81	13.19	3	3	0.623	2
MSC vs. MSC+U251	138.5	2627	-2489	586.2	3	4	6.004	2
MSC vs. DK-MG	138.5	8.933	129.5	19.05	3	3	9.615	2
MSC vs. MSC+DK-MG	138.5	942.6	-804.1	288	3	4	3.949	2
U251 vs. MSC+U251	144.3	2627	-2483	591.4	3	4	5.938	2
U251 vs. DK-MG	144.3	8.933	135.3	20.9	3	3	9.159	2
U251 vs. MSC+DK-MG	144.3	942.6	-798.3	290	3	4	3.892	2
MSC+U251 vs. DK-MG	2627	8.933	2619	579.4	4	3	6.392	2
MSC+U251 vs. MSC+DK-MG	2627	942.6	1685	922	4	4	2.584	3
DK-MG vs. MSC+DK-MG	8.933	942.6	-933.7	305.1	3	4	4.327	2
BIOINK 7 days hypoxia
MSC vs. U251	18.73	325.5	-306.7	251.3	4	4	1.726	3
MSC vs. MSC+U251	18.73	993.1	-974.4	461.9	4	4	2.983	3
MSC vs. DK-MG	18.73	13.41	5.318	17.72	4	4	0.4243	3
MSC vs. MSC+DK-MG	18.73	199.8	-181.1	94.86	4	4	2.7	3
U251 vs. MSC+U251	325.5	993.1	-667.7	649.9	4	4	1.453	3
U251 vs. DK-MG	325.5	13.41	312	234.7	4	4	1.88	3
U251 vs. MSC+DK-MG	325.5	199.8	125.6	320.4	4	4	0.5544	3
MSC+U251 vs. DK-MG	993.1	13.41	979.7	475.5	4	4	2.914	3
MSC+U251 vs. MSC+DK-MG	993.1	199.8	793.3	367.3	4	4	3.054	3
DK-MG vs. MSC+DK-MG	13.41	199.8	-186.4	109.3	4	4	2.413	3
LAMININK 3 days hypoxia
MSC vs. U251	283.7	286.8	-3.013	89.35	3	3	0.0477	2
MSC vs. MSC+U251	283.7	3724	-3440	1192	3	4	4.081	2
MSC vs. DK-MG	283.7	7.093	276.6	82.67	3	3	4.733	2
MSC vs. MSC+DK-MG	283.7	1579	-1296	965.4	3	3	1.898	2
U251 vs. MSC+U251	286.8	3724	-3437	1203	3	4	4.04	2
U251 vs. DK-MG	286.8	7.093	279.7	10.95	3	3	36.11	2
U251 vs. MSC+DK-MG	286.8	1579	-1293	883.1	3	3	2.07	2
MSC+U251 vs. DK-MG	3724	7.093	3717	1195	4	3	4.397	2
MSC+U251 vs. MSC+DK-MG	3724	1579	2145	1770	4	3	1.714	2
DK-MG vs. MSC+DK-MG	7.093	1579	-1572	893	3	3	2.49	2
LAMININK 7 days hypoxia
MSC vs. U251	109.9	104.4	5.445	44.05	4	4	0.1748	3
MSC vs. MSC+U251	109.9	958.8	-849	301.8	4	4	3.978	3
MSC vs. DK-MG	109.9	1.48	108.4	47.9	4	4	3.201	3
MSC vs. MSC+DK-MG	109.9	320.5	-210.6	208.1	4	4	1.431	3
U251 vs. MSC+U251	104.4	958.8	-854.4	264	4	4	4.577	3
U251 vs. DK-MG	104.4	1.48	103	4.263	4	4	34.15	3
U251 vs. MSC+DK-MG	104.4	320.5	-216	177.9	4	4	1.717	3
MSC+U251 vs. DK-MG	958.8	1.48	957.4	260.1	4	4	5.206	3
MSC+U251 vs. MSC+DK-MG	958.8	320.5	638.4	291	4	4	3.103	3
DK-MG vs. MSC+DK-MG	1.48	320.5	-319	177.1	4	4	2.548	3

## Sheet: CCL2
Table Analyzed	CCL2
Mixed-effects model (REML)	Matching: Both factors
Assume sphericity?	No
Alpha	0.05
Fixed effects (type III)	P value	P value summary	Statistically significant (P < 0,05)?	F (DFn, DFd)	Geisser-Greenhouse's epsilon
Cell type	0.0006	***	Yes	F (1,612, 4,837) = 53,68	0.403
Culture parameters	0.0006	***	Yes	F (1,482, 4,445) = 65,60	0.2117
Cell type x Culture parameters	0.0015	**	Yes	F (2,141, 5,505) = 26,02	0.07646
Random effects	SD	Variance
Experimental replicate	150.6	22670
Experimental replicate x Cell type	338.1	114292
Experimental replicate x Culture parameters	94.39	8910
Residual	592.7	351283
Was the matching effective?
Chi-square, df	15,86, 3
P value	0.0012
P value summary	**
Is there significant matching (P < 0.05)?	Yes
Data summary
Number of columns (Culture parameters)	8
Number of rows (Cell type)	5
Number of subjects (Experimental replicate)	4
Number of missing values	12
Multiple comparisons
Compare cell means with others in its row and its column
Number of families	13
Number of comparisons per row family	28
Number of comparisons per column family	10
Alpha	0.05
Tukey's multiple comparisons test	Mean Diff,	95,00% CI of diff,	Below threshold?	Summary	Adjusted P Value
MSC
BIOINK day 3 normoxia vs. BIOINK day 10 normoxia	297.8	-752,6 to 1348	No	ns	0.4426
BIOINK day 3 normoxia vs. LAMININK 3 days normoxia	429.4	-93,38 to 952,2	No	ns	0.0729
BIOINK day 3 normoxia vs. LAMININK 7 days normoxia	459.3	-521,7 to 1440	No	ns	0.2033
BIOINK day 3 normoxia vs. BIOINK 3 days hypoxia	754.2	327,4 to 1181	Yes	*	0.0163
BIOINK day 3 normoxia vs. BIOINK 7 days hypoxia	747.3	290,9 to 1204	Yes	*	0.0188
BIOINK day 3 normoxia vs. LAMININK 3 days hypoxia	622.5	-50,41 to 1295	No	ns	0.0581
BIOINK day 3 normoxia vs. LAMININK 7 days hypoxia	678	140,2 to 1216	Yes	*	0.0318
BIOINK day 10 normoxia vs. LAMININK 3 days normoxia	131.6	-490,9 to 754,2	No	ns	0.6259
BIOINK day 10 normoxia vs. LAMININK 7 days normoxia	161.6	5,903 to 317,3	Yes	*	0.0452
BIOINK day 10 normoxia vs. BIOINK 3 days hypoxia	456.4	-242,6 to 1155	No	ns	0.1122
BIOINK day 10 normoxia vs. BIOINK 7 days hypoxia	449.5	96,33 to 802,7	Yes	*	0.0256
BIOINK day 10 normoxia vs. LAMININK 3 days hypoxia	324.7	-825,4 to 1475	No	ns	0.445
BIOINK day 10 normoxia vs. LAMININK 7 days hypoxia	380.3	-59,99 to 820,5	No	ns	0.074
LAMININK 3 days normoxia vs. LAMININK 7 days normoxia	29.94	-502,8 to 562,7	No	ns	0.9972
LAMININK 3 days normoxia vs. BIOINK 3 days hypoxia	324.8	228,4 to 421,1	Yes	**	0.0043
LAMININK 3 days normoxia vs. BIOINK 7 days hypoxia	317.9	262,6 to 373,1	Yes	****	<0,0001
LAMININK 3 days normoxia vs. LAMININK 3 days hypoxia	193.1	-426,8 to 813,0	No	ns	0.3884
LAMININK 3 days normoxia vs. LAMININK 7 days hypoxia	248.6	-62,72 to 560,0	No	ns	0.0769
LAMININK 7 days normoxia vs. BIOINK 3 days hypoxia	294.8	-318,1 to 907,8	No	ns	0.1941
LAMININK 7 days normoxia vs. BIOINK 7 days hypoxia	287.9	-74,90 to 650,7	No	ns	0.0922
LAMININK 7 days normoxia vs. LAMININK 3 days hypoxia	163.1	-847,2 to 1174	No	ns	0.7851
LAMININK 7 days normoxia vs. LAMININK 7 days hypoxia	218.7	-107,4 to 544,8	No	ns	0.1405
BIOINK 3 days hypoxia vs. BIOINK 7 days hypoxia	-6.933	-75,97 to 62,10	No	ns	0.9533
BIOINK 3 days hypoxia vs. LAMININK 3 days hypoxia	-131.7	-720,7 to 457,3	No	ns	0.5904
BIOINK 3 days hypoxia vs. LAMININK 7 days hypoxia	-76.17	-383,4 to 231,1	No	ns	0.5249
BIOINK 7 days hypoxia vs. LAMININK 3 days hypoxia	-124.8	-684,5 to 434,9	No	ns	0.5924
BIOINK 7 days hypoxia vs. LAMININK 7 days hypoxia	-69.23	-397,6 to 259,1	No	ns	0.8499
LAMININK 3 days hypoxia vs. LAMININK 7 days hypoxia	55.54	-450,5 to 561,6	No	ns	0.9342
U251
BIOINK day 3 normoxia vs. BIOINK day 10 normoxia	-3927	-14088 to 6234	No	ns	0.2797
BIOINK day 3 normoxia vs. LAMININK 3 days normoxia	71.34	-20,21 to 162,9	No	ns	0.0806
BIOINK day 3 normoxia vs. LAMININK 7 days normoxia	-4385	-14333 to 5563	No	ns	0.2253
BIOINK day 3 normoxia vs. BIOINK 3 days hypoxia	230.6	86,22 to 375,1	Yes	*	0.0197
BIOINK day 3 normoxia vs. BIOINK 7 days hypoxia	-84.18	-1481 to 1313	No	ns	0.9959
BIOINK day 3 normoxia vs. LAMININK 3 days hypoxia	247.2	98,97 to 395,5	Yes	*	0.0182
BIOINK day 3 normoxia vs. LAMININK 7 days hypoxia	130.8	-249,1 to 510,6	No	ns	0.335
BIOINK day 10 normoxia vs. LAMININK 3 days normoxia	3998	-6092 to 14089	No	ns	0.2687
BIOINK day 10 normoxia vs. LAMININK 7 days normoxia	-457.9	-2568 to 1652	No	ns	0.8359
BIOINK day 10 normoxia vs. BIOINK 3 days hypoxia	4158	-5994 to 14309	No	ns	0.2546
BIOINK day 10 normoxia vs. BIOINK 7 days hypoxia	3843	-762,3 to 8448	No	ns	0.081
BIOINK day 10 normoxia vs. LAMININK 3 days hypoxia	4174	-6062 to 14411	No	ns	0.2564
BIOINK day 10 normoxia vs. LAMININK 7 days hypoxia	4058	-1086 to 9202	No	ns	0.0937
LAMININK 3 days normoxia vs. LAMININK 7 days normoxia	-4456	-14328 to 5416	No	ns	0.2164
LAMININK 3 days normoxia vs. BIOINK 3 days hypoxia	159.3	-46,09 to 364,7	No	ns	0.0813
LAMININK 3 days normoxia vs. BIOINK 7 days hypoxia	-155.5	-1488 to 1177	No	ns	0.9179
LAMININK 3 days normoxia vs. LAMININK 3 days hypoxia	175.9	-59,31 to 411,1	No	ns	0.0871
LAMININK 3 days normoxia vs. LAMININK 7 days hypoxia	59.45	-294,8 to 413,7	No	ns	0.7644
LAMININK 7 days normoxia vs. BIOINK 3 days hypoxia	4615	-5350 to 14581	No	ns	0.2071
LAMININK 7 days normoxia vs. BIOINK 7 days hypoxia	4301	-546,6 to 9148	No	ns	0.0689
LAMININK 7 days normoxia vs. LAMININK 3 days hypoxia	4632	-5410 to 14674	No	ns	0.2086
LAMININK 7 days normoxia vs. LAMININK 7 days hypoxia	4516	-1002 to 10034	No	ns	0.0852
BIOINK 3 days hypoxia vs. BIOINK 7 days hypoxia	-314.8	-1725 to 1096	No	ns	0.5916
BIOINK 3 days hypoxia vs. LAMININK 3 days hypoxia	16.57	-77,62 to 110,8	No	ns	0.7378
BIOINK 3 days hypoxia vs. LAMININK 7 days hypoxia	-99.86	-455,8 to 256,1	No	ns	0.4488
BIOINK 7 days hypoxia vs. LAMININK 3 days hypoxia	331.4	-1147 to 1810	No	ns	0.589
BIOINK 7 days hypoxia vs. LAMININK 7 days hypoxia	215	-483,7 to 913,7	No	ns	0.6099
LAMININK 3 days hypoxia vs. LAMININK 7 days hypoxia	-116.4	-536,5 to 303,6	No	ns	0.4561
MSC+U251
BIOINK day 3 normoxia vs. BIOINK day 10 normoxia	-7019	-12441 to -1596	Yes	*	0.0244
BIOINK day 3 normoxia vs. LAMININK 3 days normoxia	162.2	-3424 to 3748	No	ns	>0,9999
BIOINK day 3 normoxia vs. LAMININK 7 days normoxia	-5767	-9563 to -1972	Yes	*	0.0155
BIOINK day 3 normoxia vs. BIOINK 3 days hypoxia	1385	-2249 to 5019	No	ns	0.4495
BIOINK day 3 normoxia vs. BIOINK 7 days hypoxia	1181	-2328 to 4691	No	ns	0.5424
BIOINK day 3 normoxia vs. LAMININK 3 days hypoxia	1689	-2867 to 6246	No	ns	0.4699
BIOINK day 3 normoxia vs. LAMININK 7 days hypoxia	1528	-3118 to 6173	No	ns	0.56
BIOINK day 10 normoxia vs. LAMININK 3 days normoxia	7181	1611 to 12751	Yes	*	0.0247
BIOINK day 10 normoxia vs. LAMININK 7 days normoxia	1251	-5660 to 8163	No	ns	0.9114
BIOINK day 10 normoxia vs. BIOINK 3 days hypoxia	8404	5115 to 11693	Yes	**	0.0033
BIOINK day 10 normoxia vs. BIOINK 7 days hypoxia	8200	4730 to 11670	Yes	**	0.0042
BIOINK day 10 normoxia vs. LAMININK 3 days hypoxia	8708	1768 to 15648	Yes	*	0.0267
BIOINK day 10 normoxia vs. LAMININK 7 days hypoxia	8546	2615 to 14477	Yes	*	0.018
LAMININK 3 days normoxia vs. LAMININK 7 days normoxia	-5930	-8572 to -3287	Yes	**	0.0049
LAMININK 3 days normoxia vs. BIOINK 3 days hypoxia	1223	-2249 to 4695	No	ns	0.508
LAMININK 3 days normoxia vs. BIOINK 7 days hypoxia	1019	-1353 to 3391	No	ns	0.3658
LAMININK 3 days normoxia vs. LAMININK 3 days hypoxia	1527	116,2 to 2938	Yes	*	0.0403
LAMININK 3 days normoxia vs. LAMININK 7 days hypoxia	1365	241,4 to 2489	Yes	*	0.0292
LAMININK 7 days normoxia vs. BIOINK 3 days hypoxia	7153	1615 to 12690	Yes	*	0.0246
LAMININK 7 days normoxia vs. BIOINK 7 days hypoxia	6949	2460 to 11437	Yes	*	0.0147
LAMININK 7 days normoxia vs. LAMININK 3 days hypoxia	7457	4834 to 10079	Yes	**	0.0024
LAMININK 7 days normoxia vs. LAMININK 7 days hypoxia	7295	4406 to 10184	Yes	**	0.0034
BIOINK 3 days hypoxia vs. BIOINK 7 days hypoxia	-204	-1502 to 1095	No	ns	0.9496
BIOINK 3 days hypoxia vs. LAMININK 3 days hypoxia	304.3	-4472 to 5080	No	ns	0.9996
BIOINK 3 days hypoxia vs. LAMININK 7 days hypoxia	142.3	-4048 to 4332	No	ns	>0,9999
BIOINK 7 days hypoxia vs. LAMININK 3 days hypoxia	508.3	-3218 to 4234	No	ns	0.9731
BIOINK 7 days hypoxia vs. LAMININK 7 days hypoxia	346.3	-2631 to 3324	No	ns	0.9877
LAMININK 3 days hypoxia vs. LAMININK 7 days hypoxia	-162	-1476 to 1153	No	ns	0.9835
DK-MG
BIOINK day 3 normoxia vs. BIOINK day 10 normoxia	-85.53	-275,5 to 104,4	No	ns	0.2173
BIOINK day 3 normoxia vs. LAMININK 3 days normoxia	-49.93	-182,2 to 82,34	No	ns	0.2904
BIOINK day 3 normoxia vs. LAMININK 7 days normoxia	-273.6	-853,5 to 306,2	No	ns	0.2005
BIOINK day 3 normoxia vs. BIOINK 3 days hypoxia	-1.783	-43,17 to 39,60	No	ns	0.9994
BIOINK day 3 normoxia vs. BIOINK 7 days hypoxia	10.99	-155,8 to 177,8	No	ns	0.9935
BIOINK day 3 normoxia vs. LAMININK 3 days hypoxia	12.44	-27,69 to 52,57	No	ns	0.3912
BIOINK day 3 normoxia vs. LAMININK 7 days hypoxia	43.96	14,83 to 73,09	Yes	*	0.0221
BIOINK day 10 normoxia vs. LAMININK 3 days normoxia	35.6	-128,1 to 199,3	No	ns	0.608
BIOINK day 10 normoxia vs. LAMININK 7 days normoxia	-188.1	-439,3 to 63,02	No	ns	0.1068
BIOINK day 10 normoxia vs. BIOINK 3 days hypoxia	83.74	-110,9 to 278,3	No	ns	0.2345
BIOINK day 10 normoxia vs. BIOINK 7 days hypoxia	96.52	12,34 to 180,7	Yes	*	0.0343
BIOINK day 10 normoxia vs. LAMININK 3 days hypoxia	97.96	-88,68 to 284,6	No	ns	0.1666
BIOINK day 10 normoxia vs. LAMININK 7 days hypoxia	129.5	-22,20 to 281,2	No	ns	0.0763
LAMININK 3 days normoxia vs. LAMININK 7 days normoxia	-223.7	-688,2 to 240,8	No	ns	0.1936
LAMININK 3 days normoxia vs. BIOINK 3 days hypoxia	48.14	-116,6 to 212,9	No	ns	0.4248
LAMININK 3 days normoxia vs. BIOINK 7 days hypoxia	60.92	-141,8 to 263,7	No	ns	0.4088
LAMININK 3 days normoxia vs. LAMININK 3 days hypoxia	62.36	-37,39 to 162,1	No	ns	0.1215
LAMININK 3 days normoxia vs. LAMININK 7 days hypoxia	93.89	-19,16 to 206,9	No	ns	0.0714
LAMININK 7 days normoxia vs. BIOINK 3 days hypoxia	271.9	-338,2 to 882,0	No	ns	0.2212
LAMININK 7 days normoxia vs. BIOINK 7 days hypoxia	284.6	5,399 to 563,9	Yes	*	0.0475
LAMININK 7 days normoxia vs. LAMININK 3 days hypoxia	286.1	-261,1 to 833,3	No	ns	0.1677
LAMININK 7 days normoxia vs. LAMININK 7 days hypoxia	317.6	-10,58 to 645,8	No	ns	0.0546
BIOINK 3 days hypoxia vs. BIOINK 7 days hypoxia	12.77	-161,8 to 187,3	No	ns	0.9888
BIOINK 3 days hypoxia vs. LAMININK 3 days hypoxia	14.22	-66,76 to 95,20	No	ns	0.7389
BIOINK 3 days hypoxia vs. LAMININK 7 days hypoxia	45.74	-21,22 to 112,7	No	ns	0.1032
BIOINK 7 days hypoxia vs. LAMININK 3 days hypoxia	1.448	-166,5 to 169,4	No	ns	>0,9999
BIOINK 7 days hypoxia vs. LAMININK 7 days hypoxia	32.97	-136,7 to 202,7	No	ns	0.8857
LAMININK 3 days hypoxia vs. LAMININK 7 days hypoxia	31.52	11,61 to 51,44	Yes	*	0.0201
MSC+DK-MG
BIOINK day 3 normoxia vs. BIOINK day 10 normoxia	-234.4	-3546 to 3078	No	ns	0.9993
BIOINK day 3 normoxia vs. LAMININK 3 days normoxia	131.7	-2028 to 2291	No	ns	0.9997
BIOINK day 3 normoxia vs. LAMININK 7 days normoxia	245.7	-2187 to 2678	No	ns	0.9942
BIOINK day 3 normoxia vs. BIOINK 3 days hypoxia	471.9	-2992 to 3936	No	ns	0.9732
BIOINK day 3 normoxia vs. BIOINK 7 days hypoxia	613.1	-1812 to 3038	No	ns	0.7479
BIOINK day 3 normoxia vs. LAMININK 3 days hypoxia	497.3	-1369 to 2363	No	ns	0.7129
BIOINK day 3 normoxia vs. LAMININK 7 days hypoxia	751	-1729 to 3231	No	ns	0.6215
BIOINK day 10 normoxia vs. LAMININK 3 days normoxia	366.1	-1029 to 1761	No	ns	0.7231
BIOINK day 10 normoxia vs. LAMININK 7 days normoxia	480	-942,8 to 1903	No	ns	0.5405
BIOINK day 10 normoxia vs. BIOINK 3 days hypoxia	706.3	-1151 to 2564	No	ns	0.4513
BIOINK day 10 normoxia vs. BIOINK 7 days hypoxia	847.4	-549,2 to 2244	No	ns	0.178
BIOINK day 10 normoxia vs. LAMININK 3 days hypoxia	731.7	-848,4 to 2312	No	ns	0.3174
BIOINK day 10 normoxia vs. LAMININK 7 days hypoxia	985.4	-316,9 to 2288	No	ns	0.1041
LAMININK 3 days normoxia vs. LAMININK 7 days normoxia	113.9	-323,7 to 551,6	No	ns	0.7287
LAMININK 3 days normoxia vs. BIOINK 3 days hypoxia	340.2	-1157 to 1837	No	ns	0.8113
LAMININK 3 days normoxia vs. BIOINK 7 days hypoxia	481.3	140,7 to 822,0	Yes	*	0.019
LAMININK 3 days normoxia vs. LAMININK 3 days hypoxia	365.6	51,34 to 679,9	Yes	*	0.033
LAMININK 3 days normoxia vs. LAMININK 7 days hypoxia	619.3	242,5 to 996,0	Yes	*	0.0123
LAMININK 7 days normoxia vs. BIOINK 3 days hypoxia	226.3	-916,1 to 1369	No	ns	0.8778
LAMININK 7 days normoxia vs. BIOINK 7 days hypoxia	367.4	145,2 to 589,6	Yes	*	0.0121
LAMININK 7 days normoxia vs. LAMININK 3 days hypoxia	251.7	-398,2 to 901,6	No	ns	0.4381
LAMININK 7 days normoxia vs. LAMININK 7 days hypoxia	505.3	20,00 to 990,7	Yes	*	0.0448
BIOINK 3 days hypoxia vs. BIOINK 7 days hypoxia	141.1	-1016 to 1298	No	ns	0.9843
BIOINK 3 days hypoxia vs. LAMININK 3 days hypoxia	25.39	-1741 to 1791	No	ns	>0,9999
BIOINK 3 days hypoxia vs. LAMININK 7 days hypoxia	279	-967,4 to 1525	No	ns	0.8196
BIOINK 7 days hypoxia vs. LAMININK 3 days hypoxia	-115.7	-737,3 to 505,9	No	ns	0.9018
BIOINK 7 days hypoxia vs. LAMININK 7 days hypoxia	137.9	-135,5 to 411,3	No	ns	0.2671
LAMININK 3 days hypoxia vs. LAMININK 7 days hypoxia	253.7	-431,1 to 938,4	No	ns	0.4705
BIOINK day 3 normoxia
MSC vs. U251	419.9	-6,359 to 846,2	No	ns	0.0515
MSC vs. MSC+U251	-2068	-7973 to 3836	No	ns	0.3178
MSC vs. DK-MG	751.1	388,9 to 1113	Yes	*	0.0123
MSC vs. MSC+DK-MG	-190.2	-4599 to 4218	No	ns	0.9953
U251 vs. MSC+U251	-2488	-8606 to 3629	No	ns	0.2523
U251 vs. DK-MG	331.1	150,3 to 512,0	Yes	*	0.0155
U251 vs. MSC+DK-MG	-610.1	-4797 to 3576	No	ns	0.7937
MSC+U251 vs. DK-MG	2820	-3142 to 8781	No	ns	0.1968
MSC+U251 vs. MSC+DK-MG	1878	-4419 to 8175	No	ns	0.5873
DK-MG vs. MSC+DK-MG	-941.3	-5288 to 3406	No	ns	0.5827
BIOINK day 10 normoxia
MSC vs. U251	-3805	-8060 to 450,0	No	ns	0.0672
MSC vs. MSC+U251	-9385	-14489 to -4280	Yes	**	0.009
MSC vs. DK-MG	367.8	77,67 to 657,9	Yes	*	0.0261
MSC vs. MSC+DK-MG	-722.4	-1805 to 360,3	No	ns	0.1391
U251 vs. MSC+U251	-5580	-10638 to -521,8	Yes	*	0.0383
U251 vs. DK-MG	4173	-332,2 to 8677	No	ns	0.0613
U251 vs. MSC+DK-MG	3082	-1234 to 7399	No	ns	0.1183
MSC+U251 vs. DK-MG	9753	4654 to 14851	Yes	**	0.0081
MSC+U251 vs. MSC+DK-MG	8662	3301 to 14024	Yes	*	0.0131
DK-MG vs. MSC+DK-MG	-1090	-2182 to 1,426	No	ns	0.0502
LAMININK 3 days normoxia
MSC vs. U251	61.87	-84,38 to 208,1	No	ns	0.2368
MSC vs. MSC+U251	-2336	-3480 to -1191	Yes	*	0.0127
MSC vs. DK-MG	271.7	258,0 to 285,5	Yes	****	<0,0001
MSC vs. MSC+DK-MG	-487.9	-1841 to 865,4	No	ns	0.3044
U251 vs. MSC+U251	-2398	-3620 to -1175	Yes	*	0.0136
U251 vs. DK-MG	209.9	51,21 to 368,5	Yes	*	0.0291
U251 vs. MSC+DK-MG	-549.8	-1801 to 701,1	No	ns	0.2225
MSC+U251 vs. DK-MG	2607	1473 to 3742	Yes	*	0.0103
MSC+U251 vs. MSC+DK-MG	1848	290,7 to 3405	Yes	*	0.0314
DK-MG vs. MSC+DK-MG	-759.6	-2125 to 605,9	No	ns	0.1487
LAMININK 7 days normoxia
MSC vs. U251	-4424	-9050 to 201,6	No	ns	0.0563
MSC vs. MSC+U251	-8295	-10579 to -6012	Yes	**	0.0013
MSC vs. DK-MG	18.09	-87,77 to 123,9	No	ns	0.8789
MSC vs. MSC+DK-MG	-403.9	-941,9 to 134,1	No	ns	0.1047
U251 vs. MSC+U251	-3871	-10224 to 2482	No	ns	0.1713
U251 vs. DK-MG	4442	-220,1 to 9105	No	ns	0.0569
U251 vs. MSC+DK-MG	4020	-264,7 to 8305	No	ns	0.0592
MSC+U251 vs. DK-MG	8313	5977 to 10650	Yes	**	0.0014
MSC+U251 vs. MSC+DK-MG	7891	5243 to 10540	Yes	**	0.0022
DK-MG vs. MSC+DK-MG	-422	-986,0 to 142,0	No	ns	0.1056
BIOINK 3 days hypoxia
MSC vs. U251	-103.6	-231,8 to 24,54	No	ns	0.075
MSC vs. MSC+U251	-1437	-5187 to 2312	No	ns	0.277
MSC vs. DK-MG	-4.9	-122,9 to 113,1	No	ns	0.9959
MSC vs. MSC+DK-MG	-472.5	-1355 to 410,1	No	ns	0.1591
U251 vs. MSC+U251	-1334	-5134 to 2466	No	ns	0.3168
U251 vs. DK-MG	98.71	-67,82 to 265,2	No	ns	0.1328
U251 vs. MSC+DK-MG	-368.8	-1232 to 494,6	No	ns	0.2331
MSC+U251 vs. DK-MG	1433	-2327 to 5192	No	ns	0.2796
MSC+U251 vs. MSC+DK-MG	965	-1928 to 3858	No	ns	0.5117
DK-MG vs. MSC+DK-MG	-467.6	-1398 to 463,0	No	ns	0.1776
BIOINK 7 days hypoxia
MSC vs. U251	-411.5	-1283 to 459,9	No	ns	0.2911
MSC vs. MSC+U251	-1634	-4325 to 1056	No	ns	0.1726
MSC vs. DK-MG	14.81	-170,7 to 200,3	No	ns	0.9899
MSC vs. MSC+DK-MG	-324.4	-919,2 to 270,4	No	ns	0.2181
U251 vs. MSC+U251	-1223	-3330 to 884,3	No	ns	0.1909
U251 vs. DK-MG	426.3	-345,1 to 1198	No	ns	0.2121
U251 vs. MSC+DK-MG	87.1	-641,7 to 815,9	No	ns	0.959
MSC+U251 vs. DK-MG	1649	-861,9 to 4160	No	ns	0.1443
MSC+U251 vs. MSC+DK-MG	1310	-1496 to 4116	No	ns	0.2975
DK-MG vs. MSC+DK-MG	-339.2	-1014 to 335,4	No	ns	0.2576
LAMININK 3 days hypoxia
MSC vs. U251	44.67	-420,9 to 510,3	No	ns	0.9291
MSC vs. MSC+U251	-1001	-2246 to 242,7	No	ns	0.0756
MSC vs. DK-MG	141	-301,5 to 583,5	No	ns	0.3644
MSC vs. MSC+DK-MG	-315.4	-2550 to 1920	No	ns	0.8079
U251 vs. MSC+U251	-1046	-2387 to 294,8	No	ns	0.0802
U251 vs. DK-MG	96.36	46,70 to 146,0	Yes	*	0.0139
U251 vs. MSC+DK-MG	-360	-2205 to 1485	No	ns	0.6431
MSC+U251 vs. DK-MG	1142	-155,2 to 2440	No	ns	0.0638
MSC+U251 vs. MSC+DK-MG	686.1	-804,3 to 2176	No	ns	0.3055
DK-MG vs. MSC+DK-MG	-456.4	-2339 to 1426	No	ns	0.5164
LAMININK 7 days hypoxia
MSC vs. U251	-127.3	-302,0 to 47,41	No	ns	0.1127
MSC vs. MSC+U251	-1219	-1611 to -827,2	Yes	**	0.002
MSC vs. DK-MG	117	-121,6 to 355,7	No	ns	0.2708
MSC vs. MSC+DK-MG	-117.2	-761,7 to 527,2	No	ns	0.8566
U251 vs. MSC+U251	-1092	-1328 to -855,4	Yes	***	0.0007
U251 vs. DK-MG	244.3	-38,66 to 527,3	No	ns	0.0736
U251 vs. MSC+DK-MG	10.06	-516,7 to 536,8	No	ns	>0,9999
MSC+U251 vs. DK-MG	1336	934,3 to 1738	Yes	**	0.0017
MSC+U251 vs. MSC+DK-MG	1102	717,6 to 1486	Yes	**	0.0025
DK-MG vs. MSC+DK-MG	-234.3	-733,0 to 264,5	No	ns	0.2942
Test details	Mean 1	Mean 2	Mean Diff,	SE of diff,	N1	N2	q	DF
MSC
BIOINK day 3 normoxia vs. BIOINK day 10 normoxia	795.2	497.5	297.8	114	3	4	3.693	2
BIOINK day 3 normoxia vs. LAMININK 3 days normoxia	795.2	365.8	429.4	56.75	3	3	10.7	2
BIOINK day 3 normoxia vs. LAMININK 7 days normoxia	795.2	335.9	459.3	106.5	3	4	6.1	2
BIOINK day 3 normoxia vs. BIOINK 3 days hypoxia	795.2	41.02	754.2	46.33	3	3	23.02	2
BIOINK day 3 normoxia vs. BIOINK 7 days hypoxia	795.2	47.95	747.3	49.53	3	4	21.33	2
BIOINK day 3 normoxia vs. LAMININK 3 days hypoxia	795.2	172.7	622.5	73.04	3	3	12.05	2
BIOINK day 3 normoxia vs. LAMININK 7 days hypoxia	795.2	117.2	678	58.38	3	4	16.42	2
BIOINK day 10 normoxia vs. LAMININK 3 days normoxia	497.5	365.8	131.6	67.58	4	3	2.755	2
BIOINK day 10 normoxia vs. LAMININK 7 days normoxia	497.5	335.9	161.6	24.87	4	4	9.188	3
BIOINK day 10 normoxia vs. BIOINK 3 days hypoxia	497.5	41.02	456.4	75.88	4	3	8.506	2
BIOINK day 10 normoxia vs. BIOINK 7 days hypoxia	497.5	47.95	449.5	56.42	4	4	11.27	3
BIOINK day 10 normoxia vs. LAMININK 3 days hypoxia	497.5	172.7	324.7	124.8	4	3	3.678	2
BIOINK day 10 normoxia vs. LAMININK 7 days hypoxia	497.5	117.2	380.3	70.33	4	4	7.646	3
LAMININK 3 days normoxia vs. LAMININK 7 days normoxia	365.8	335.9	29.94	57.83	3	4	0.7321	2
LAMININK 3 days normoxia vs. BIOINK 3 days hypoxia	365.8	41.02	324.8	10.46	3	3	43.92	2
LAMININK 3 days normoxia vs. BIOINK 7 days hypoxia	365.8	47.95	317.9	5.997	3	4	74.95	2
LAMININK 3 days normoxia vs. LAMININK 3 days hypoxia	365.8	172.7	193.1	67.29	3	3	4.058	2
LAMININK 3 days normoxia vs. LAMININK 7 days hypoxia	365.8	117.2	248.6	33.8	3	4	10.4	2
LAMININK 7 days normoxia vs. BIOINK 3 days hypoxia	335.9	41.02	294.8	66.54	4	3	6.267	2
LAMININK 7 days normoxia vs. BIOINK 7 days hypoxia	335.9	47.95	287.9	57.96	4	4	7.025	3
LAMININK 7 days normoxia vs. LAMININK 3 days hypoxia	335.9	172.7	163.1	109.7	4	3	2.104	2
LAMININK 7 days normoxia vs. LAMININK 7 days hypoxia	335.9	117.2	218.7	52.1	4	4	5.936	3
BIOINK 3 days hypoxia vs. BIOINK 7 days hypoxia	41.02	47.95	-6.933	7.494	3	4	1.308	2
BIOINK 3 days hypoxia vs. LAMININK 3 days hypoxia	41.02	172.7	-131.7	63.94	3	3	2.913	2
BIOINK 3 days hypoxia vs. LAMININK 7 days hypoxia	41.02	117.2	-76.17	33.35	3	4	3.23	2
BIOINK 7 days hypoxia vs. LAMININK 3 days hypoxia	47.95	172.7	-124.8	60.76	4	3	2.904	2
BIOINK 7 days hypoxia vs. LAMININK 7 days hypoxia	47.95	117.2	-69.23	52.45	4	4	1.867	3
LAMININK 3 days hypoxia vs. LAMININK 7 days hypoxia	172.7	117.2	55.54	54.93	3	4	1.43	2
U251
BIOINK day 3 normoxia vs. BIOINK day 10 normoxia	375.3	4302	-3927	1103	3	4	5.035	2
BIOINK day 3 normoxia vs. LAMININK 3 days normoxia	375.3	303.9	71.34	9.938	3	3	10.15	2
BIOINK day 3 normoxia vs. LAMININK 7 days normoxia	375.3	4760	-4385	1080	3	4	5.743	2
BIOINK day 3 normoxia vs. BIOINK 3 days hypoxia	375.3	144.6	230.6	15.68	3	3	20.81	2
BIOINK day 3 normoxia vs. BIOINK 7 days hypoxia	375.3	459.5	-84.18	151.6	3	4	0.7851	2
BIOINK day 3 normoxia vs. LAMININK 3 days hypoxia	375.3	128.1	247.2	16.09	3	3	21.73	2
BIOINK day 3 normoxia vs. LAMININK 7 days hypoxia	375.3	244.5	130.8	41.23	3	4	4.486	2
BIOINK day 10 normoxia vs. LAMININK 3 days normoxia	4302	303.9	3998	1095	4	3	5.162	2
BIOINK day 10 normoxia vs. LAMININK 7 days normoxia	4302	4760	-457.9	337.1	4	4	1.921	3
BIOINK day 10 normoxia vs. BIOINK 3 days hypoxia	4302	144.6	4158	1102	4	3	5.336	2
BIOINK day 10 normoxia vs. BIOINK 7 days hypoxia	4302	459.5	3843	735.7	4	4	7.387	3
BIOINK day 10 normoxia vs. LAMININK 3 days hypoxia	4302	128.1	4174	1111	4	3	5.312	2
BIOINK day 10 normoxia vs. LAMININK 7 days hypoxia	4302	244.5	4058	821.8	4	4	6.983	3
LAMININK 3 days normoxia vs. LAMININK 7 days normoxia	303.9	4760	-4456	1072	3	4	5.881	2
LAMININK 3 days normoxia vs. BIOINK 3 days hypoxia	303.9	144.6	159.3	22.3	3	3	10.1	2
LAMININK 3 days normoxia vs. BIOINK 7 days hypoxia	303.9	459.5	-155.5	144.6	3	4	1.521	2
LAMININK 3 days normoxia vs. LAMININK 3 days hypoxia	303.9	128.1	175.9	25.53	3	3	9.743	2
LAMININK 3 days normoxia vs. LAMININK 7 days hypoxia	303.9	244.5	59.45	38.45	3	4	2.186	2
LAMININK 7 days normoxia vs. BIOINK 3 days hypoxia	4760	144.6	4615	1082	4	3	6.034	2
LAMININK 7 days normoxia vs. BIOINK 7 days hypoxia	4760	459.5	4301	774.4	4	4	7.854	3
LAMININK 7 days normoxia vs. LAMININK 3 days hypoxia	4760	128.1	4632	1090	4	3	6.01	2
LAMININK 7 days normoxia vs. LAMININK 7 days hypoxia	4760	244.5	4516	881.5	4	4	7.244	3
BIOINK 3 days hypoxia vs. BIOINK 7 days hypoxia	144.6	459.5	-314.8	153.1	3	4	2.908	2
BIOINK 3 days hypoxia vs. LAMININK 3 days hypoxia	144.6	128.1	16.57	10.23	3	3	2.292	2
BIOINK 3 days hypoxia vs. LAMININK 7 days hypoxia	144.6	244.5	-99.86	38.63	3	4	3.655	2
BIOINK 7 days hypoxia vs. LAMININK 3 days hypoxia	459.5	128.1	331.4	160.5	4	3	2.92	2
BIOINK 7 days hypoxia vs. LAMININK 7 days hypoxia	459.5	244.5	215	111.6	4	4	2.724	3
LAMININK 3 days hypoxia vs. LAMININK 7 days hypoxia	128.1	244.5	-116.4	45.6	3	4	3.611	2
MSC+U251
BIOINK day 3 normoxia vs. BIOINK day 10 normoxia	2864	9882	-7019	866.3	4	4	11.46	3
BIOINK day 3 normoxia vs. LAMININK 3 days normoxia	2864	2701	162.2	572.9	4	4	0.4004	3
BIOINK day 3 normoxia vs. LAMININK 7 days normoxia	2864	8631	-5767	606.3	4	4	13.45	3
BIOINK day 3 normoxia vs. BIOINK 3 days hypoxia	2864	1478	1385	580.5	4	4	3.375	3
BIOINK day 3 normoxia vs. BIOINK 7 days hypoxia	2864	1682	1181	560.7	4	4	2.979	3
BIOINK day 3 normoxia vs. LAMININK 3 days hypoxia	2864	1174	1689	728	4	4	3.282	3
BIOINK day 3 normoxia vs. LAMININK 7 days hypoxia	2864	1336	1528	742.2	4	4	2.911	3
BIOINK day 10 normoxia vs. LAMININK 3 days normoxia	9882	2701	7181	889.8	4	4	11.41	3
BIOINK day 10 normoxia vs. LAMININK 7 days normoxia	9882	8631	1251	1104	4	4	1.603	3
BIOINK day 10 normoxia vs. BIOINK 3 days hypoxia	9882	1478	8404	525.4	4	4	22.62	3
BIOINK day 10 normoxia vs. BIOINK 7 days hypoxia	9882	1682	8200	554.3	4	4	20.92	3
BIOINK day 10 normoxia vs. LAMININK 3 days hypoxia	9882	1174	8708	1109	4	4	11.11	3
BIOINK day 10 normoxia vs. LAMININK 7 days hypoxia	9882	1336	8546	947.5	4	4	12.76	3
LAMININK 3 days normoxia vs. LAMININK 7 days normoxia	2701	8631	-5930	422.2	4	4	19.86	3
LAMININK 3 days normoxia vs. BIOINK 3 days hypoxia	2701	1478	1223	554.6	4	4	3.118	3
LAMININK 3 days normoxia vs. BIOINK 7 days hypoxia	2701	1682	1019	379	4	4	3.803	3
LAMININK 3 days normoxia vs. LAMININK 3 days hypoxia	2701	1174	1527	225.4	4	4	9.581	3
LAMININK 3 days normoxia vs. LAMININK 7 days hypoxia	2701	1336	1365	179.5	4	4	10.75	3
LAMININK 7 days normoxia vs. BIOINK 3 days hypoxia	8631	1478	7153	884.7	4	4	11.43	3
LAMININK 7 days normoxia vs. BIOINK 7 days hypoxia	8631	1682	6949	717	4	4	13.71	3
LAMININK 7 days normoxia vs. LAMININK 3 days hypoxia	8631	1174	7457	418.9	4	4	25.17	3
LAMININK 7 days normoxia vs. LAMININK 7 days hypoxia	8631	1336	7295	461.5	4	4	22.35	3
BIOINK 3 days hypoxia vs. BIOINK 7 days hypoxia	1478	1682	-204	207.4	4	4	1.39	3
BIOINK 3 days hypoxia vs. LAMININK 3 days hypoxia	1478	1174	304.3	763	4	4	0.5641	3
BIOINK 3 days hypoxia vs. LAMININK 7 days hypoxia	1478	1336	142.3	669.4	4	4	0.3007	3
BIOINK 7 days hypoxia vs. LAMININK 3 days hypoxia	1682	1174	508.3	595.3	4	4	1.207	3
BIOINK 7 days hypoxia vs. LAMININK 7 days hypoxia	1682	1336	346.3	475.7	4	4	1.03	3
LAMININK 3 days hypoxia vs. LAMININK 7 days hypoxia	1174	1336	-162	210	4	4	1.091	3
DK-MG
BIOINK day 3 normoxia vs. BIOINK day 10 normoxia	44.13	129.7	-85.53	20.62	3	4	5.866	2
BIOINK day 3 normoxia vs. LAMININK 3 days normoxia	44.13	94.06	-49.93	14.36	3	3	4.918	2
BIOINK day 3 normoxia vs. LAMININK 7 days normoxia	44.13	317.8	-273.6	62.94	3	4	6.149	2
BIOINK day 3 normoxia vs. BIOINK 3 days hypoxia	44.13	45.92	-1.783	4.492	3	3	0.5614	2
BIOINK day 3 normoxia vs. BIOINK 7 days hypoxia	44.13	33.15	10.99	18.11	3	4	0.8582	2
BIOINK day 3 normoxia vs. LAMININK 3 days hypoxia	44.13	31.7	12.44	4.356	3	3	4.037	2
BIOINK day 3 normoxia vs. LAMININK 7 days hypoxia	44.13	0.1725	43.96	3.162	3	4	19.66	2
BIOINK day 10 normoxia vs. LAMININK 3 days normoxia	129.7	94.06	35.6	17.77	4	3	2.834	2
BIOINK day 10 normoxia vs. LAMININK 7 days normoxia	129.7	317.8	-188.1	40.12	4	4	6.631	3
BIOINK day 10 normoxia vs. BIOINK 3 days hypoxia	129.7	45.92	83.74	21.12	4	3	5.607	2
BIOINK day 10 normoxia vs. BIOINK 7 days hypoxia	129.7	33.15	96.52	13.45	4	4	10.15	3
BIOINK day 10 normoxia vs. LAMININK 3 days hypoxia	129.7	31.7	97.96	20.26	4	3	6.838	2
BIOINK day 10 normoxia vs. LAMININK 7 days hypoxia	129.7	0.1725	129.5	24.23	4	4	7.557	3
LAMININK 3 days normoxia vs. LAMININK 7 days normoxia	94.06	317.8	-223.7	50.42	3	4	6.275	2
LAMININK 3 days normoxia vs. BIOINK 3 days hypoxia	94.06	45.92	48.14	17.89	3	3	3.807	2
LAMININK 3 days normoxia vs. BIOINK 7 days hypoxia	94.06	33.15	60.92	22.01	3	4	3.914	2
LAMININK 3 days normoxia vs. LAMININK 3 days hypoxia	94.06	31.7	62.36	10.83	3	3	8.145	2
LAMININK 3 days normoxia vs. LAMININK 7 days hypoxia	94.06	0.1725	93.89	12.27	3	4	10.82	2
LAMININK 7 days normoxia vs. BIOINK 3 days hypoxia	317.8	45.92	271.9	66.23	4	3	5.805	2
LAMININK 7 days normoxia vs. BIOINK 7 days hypoxia	317.8	33.15	284.6	44.61	4	4	9.024	3
LAMININK 7 days normoxia vs. LAMININK 3 days hypoxia	317.8	31.7	286.1	59.4	4	3	6.811	2
LAMININK 7 days normoxia vs. LAMININK 7 days hypoxia	317.8	0.1725	317.6	52.43	4	4	8.567	3
BIOINK 3 days hypoxia vs. BIOINK 7 days hypoxia	45.92	33.15	12.77	18.95	3	4	0.9532	2
BIOINK 3 days hypoxia vs. LAMININK 3 days hypoxia	45.92	31.7	14.22	8.791	3	3	2.288	2
BIOINK 3 days hypoxia vs. LAMININK 7 days hypoxia	45.92	0.1725	45.74	7.269	3	4	8.899	2
BIOINK 7 days hypoxia vs. LAMININK 3 days hypoxia	33.15	31.7	1.448	18.23	4	3	0.1123	2
BIOINK 7 days hypoxia vs. LAMININK 7 days hypoxia	33.15	0.1725	32.97	27.11	4	4	1.72	3
LAMININK 3 days hypoxia vs. LAMININK 7 days hypoxia	31.7	0.1725	31.52	2.162	3	4	20.62	2
MSC+DK-MG
BIOINK day 3 normoxia vs. BIOINK day 10 normoxia	985.4	1220	-234.4	529.1	4	4	0.6265	3
BIOINK day 3 normoxia vs. LAMININK 3 days normoxia	985.4	853.7	131.7	345	4	4	0.54	3
BIOINK day 3 normoxia vs. LAMININK 7 days normoxia	985.4	739.8	245.7	388.6	4	4	0.8939	3
BIOINK day 3 normoxia vs. BIOINK 3 days hypoxia	985.4	513.5	471.9	553.4	4	4	1.206	3
BIOINK day 3 normoxia vs. BIOINK 7 days hypoxia	985.4	372.4	613.1	387.5	4	4	2.238	3
BIOINK day 3 normoxia vs. LAMININK 3 days hypoxia	985.4	488.1	497.3	298.1	4	4	2.359	3
BIOINK day 3 normoxia vs. LAMININK 7 days hypoxia	985.4	234.4	751	396.1	4	4	2.681	3
BIOINK day 10 normoxia vs. LAMININK 3 days normoxia	1220	853.7	366.1	222.8	4	4	2.324	3
BIOINK day 10 normoxia vs. LAMININK 7 days normoxia	1220	739.8	480	227.3	4	4	2.987	3
BIOINK day 10 normoxia vs. BIOINK 3 days hypoxia	1220	513.5	706.3	296.7	4	4	3.366	3
BIOINK day 10 normoxia vs. BIOINK 7 days hypoxia	1220	372.4	847.4	223.1	4	4	5.372	3
BIOINK day 10 normoxia vs. LAMININK 3 days hypoxia	1220	488.1	731.7	252.4	4	4	4.099	3
BIOINK day 10 normoxia vs. LAMININK 7 days hypoxia	1220	234.4	985.4	208	4	4	6.698	3
LAMININK 3 days normoxia vs. LAMININK 7 days normoxia	853.7	739.8	113.9	69.92	4	4	2.305	3
LAMININK 3 days normoxia vs. BIOINK 3 days hypoxia	853.7	513.5	340.2	239.1	4	4	2.012	3
LAMININK 3 days normoxia vs. BIOINK 7 days hypoxia	853.7	372.4	481.3	54.42	4	4	12.51	3
LAMININK 3 days normoxia vs. LAMININK 3 days hypoxia	853.7	488.1	365.6	50.21	4	4	10.3	3
LAMININK 3 days normoxia vs. LAMININK 7 days hypoxia	853.7	234.4	619.3	60.18	4	4	14.55	3
LAMININK 7 days normoxia vs. BIOINK 3 days hypoxia	739.8	513.5	226.3	182.5	4	4	1.753	3
LAMININK 7 days normoxia vs. BIOINK 7 days hypoxia	739.8	372.4	367.4	35.5	4	4	14.63	3
LAMININK 7 days normoxia vs. LAMININK 3 days hypoxia	739.8	488.1	251.7	103.8	4	4	3.428	3
LAMININK 7 days normoxia vs. LAMININK 7 days hypoxia	739.8	234.4	505.3	77.53	4	4	9.217	3
BIOINK 3 days hypoxia vs. BIOINK 7 days hypoxia	513.5	372.4	141.1	184.8	4	4	1.08	3
BIOINK 3 days hypoxia vs. LAMININK 3 days hypoxia	513.5	488.1	25.39	282.1	4	4	0.1273	3
BIOINK 3 days hypoxia vs. LAMININK 7 days hypoxia	513.5	234.4	279	199.1	4	4	1.982	3
BIOINK 7 days hypoxia vs. LAMININK 3 days hypoxia	372.4	488.1	-115.7	99.3	4	4	1.648	3
BIOINK 7 days hypoxia vs. LAMININK 7 days hypoxia	372.4	234.4	137.9	43.67	4	4	4.466	3
LAMININK 3 days hypoxia vs. LAMININK 7 days hypoxia	488.1	234.4	253.7	109.4	4	4	3.279	3
BIOINK day 3 normoxia
MSC vs. U251	795.2	375.3	419.9	55.4	3	3	10.72	2
MSC vs. MSC+U251	795.2	2864	-2068	767.4	3	4	3.812	2
MSC vs. DK-MG	795.2	44.13	751.1	47.07	3	3	22.57	2
MSC vs. MSC+DK-MG	795.2	985.4	-190.2	573	3	4	0.4695	2
U251 vs. MSC+U251	375.3	2864	-2488	795.1	3	4	4.426	2
U251 vs. DK-MG	375.3	44.13	331.1	23.5	3	3	19.92	2
U251 vs. MSC+DK-MG	375.3	985.4	-610.1	544.1	3	4	1.586	2
MSC+U251 vs. DK-MG	2864	44.13	2820	774.8	4	3	5.147	2
MSC+U251 vs. MSC+DK-MG	2864	985.4	1878	1187	4	4	2.238	3
DK-MG vs. MSC+DK-MG	44.13	985.4	-941.3	565	3	4	2.356	2
BIOINK day 10 normoxia
MSC vs. U251	497.5	4302	-3805	802.1	4	4	6.708	3
MSC vs. MSC+U251	497.5	9882	-9385	962.3	4	4	13.79	3
MSC vs. DK-MG	497.5	129.7	367.8	54.69	4	4	9.51	3
MSC vs. MSC+DK-MG	497.5	1220	-722.4	204.1	4	4	5.005	3
U251 vs. MSC+U251	4302	9882	-5580	953.6	4	4	8.276	3
U251 vs. DK-MG	4302	129.7	4173	849.2	4	4	6.948	3
U251 vs. MSC+DK-MG	4302	1220	3082	813.7	4	4	5.357	3
MSC+U251 vs. DK-MG	9882	129.7	9753	961.2	4	4	14.35	3
MSC+U251 vs. MSC+DK-MG	9882	1220	8662	1011	4	4	12.12	3
DK-MG vs. MSC+DK-MG	129.7	1220	-1090	205.8	4	4	7.492	3
LAMININK 3 days normoxia
MSC vs. U251	365.8	303.9	61.87	19.01	3	3	4.603	2
MSC vs. MSC+U251	365.8	2701	-2336	148.7	3	4	22.21	2
MSC vs. DK-MG	365.8	94.06	271.7	1.79	3	3	214.6	2
MSC vs. MSC+DK-MG	365.8	853.7	-487.9	175.9	3	4	3.923	2
U251 vs. MSC+U251	303.9	2701	-2398	158.9	3	4	21.34	2
U251 vs. DK-MG	303.9	94.06	209.9	20.62	3	3	14.39	2
U251 vs. MSC+DK-MG	303.9	853.7	-549.8	162.6	3	4	4.782	2
MSC+U251 vs. DK-MG	2701	94.06	2607	147.5	4	3	25.01	2
MSC+U251 vs. MSC+DK-MG	2701	853.7	1848	293.5	4	4	8.902	3
DK-MG vs. MSC+DK-MG	94.06	853.7	-759.6	177.5	3	4	6.053	2
LAMININK 7 days normoxia
MSC vs. U251	335.9	4760	-4424	872.1	4	4	7.175	3
MSC vs. MSC+U251	335.9	8631	-8295	430.5	4	4	27.25	3
MSC vs. DK-MG	335.9	317.8	18.09	19.96	4	4	1.282	3
MSC vs. MSC+DK-MG	335.9	739.8	-403.9	101.4	4	4	5.631	3
U251 vs. MSC+U251	4760	8631	-3871	1198	4	4	4.571	3
U251 vs. DK-MG	4760	317.8	4442	879	4	4	7.148	3
U251 vs. MSC+DK-MG	4760	739.8	4020	807.8	4	4	7.038	3
MSC+U251 vs. DK-MG	8631	317.8	8313	440.4	4	4	26.69	3
MSC+U251 vs. MSC+DK-MG	8631	739.8	7891	499.3	4	4	22.35	3
DK-MG vs. MSC+DK-MG	317.8	739.8	-422	106.3	4	4	5.613	3
BIOINK 3 days hypoxia
MSC vs. U251	41.02	144.6	-103.6	16.66	3	3	8.798	2
MSC vs. MSC+U251	41.02	1478	-1437	487.3	3	4	4.172	2
MSC vs. DK-MG	41.02	45.92	-4.9	15.34	3	3	0.4519	2
MSC vs. MSC+DK-MG	41.02	513.5	-472.5	114.7	3	4	5.825	2
U251 vs. MSC+U251	144.6	1478	-1334	493.9	3	4	3.819	2
U251 vs. DK-MG	144.6	45.92	98.71	21.64	3	3	6.45	2
U251 vs. MSC+DK-MG	144.6	513.5	-368.8	112.2	3	4	4.648	2
MSC+U251 vs. DK-MG	1478	45.92	1433	488.6	4	3	4.146	2
MSC+U251 vs. MSC+DK-MG	1478	513.5	965	545.5	4	4	2.502	3
DK-MG vs. MSC+DK-MG	45.92	513.5	-467.6	120.9	3	4	5.467	2
BIOINK 7 days hypoxia
MSC vs. U251	47.95	459.5	-411.5	164.3	4	4	3.543	3
MSC vs. MSC+U251	47.95	1682	-1634	507.3	4	4	4.556	3
MSC vs. DK-MG	47.95	33.15	14.81	34.96	4	4	0.5988	3
MSC vs. MSC+DK-MG	47.95	372.4	-324.4	112.1	4	4	4.091	3
U251 vs. MSC+U251	459.5	1682	-1223	397.3	4	4	4.354	3
U251 vs. DK-MG	459.5	33.15	426.3	145.4	4	4	4.146	3
U251 vs. MSC+DK-MG	459.5	372.4	87.1	137.4	4	4	0.8965	3
MSC+U251 vs. DK-MG	1682	33.15	1649	473.4	4	4	4.927	3
MSC+U251 vs. MSC+DK-MG	1682	372.4	1310	529	4	4	3.502	3
DK-MG vs. MSC+DK-MG	33.15	372.4	-339.2	127.2	4	4	3.772	3
LAMININK 3 days hypoxia
MSC vs. U251	172.7	128.1	44.67	60.52	3	3	1.044	2
MSC vs. MSC+U251	172.7	1174	-1001	161.7	3	4	8.759	2
MSC vs. DK-MG	172.7	31.7	141	57.51	3	3	3.468	2
MSC vs. MSC+DK-MG	172.7	488.1	-315.4	290.5	3	4	1.535	2
U251 vs. MSC+U251	128.1	1174	-1046	174.3	3	4	8.489	2
U251 vs. DK-MG	128.1	31.7	96.36	6.454	3	3	21.12	2
U251 vs. MSC+DK-MG	128.1	488.1	-360	239.8	3	4	2.123	2
MSC+U251 vs. DK-MG	1174	31.7	1142	168.7	4	3	9.58	2
MSC+U251 vs. MSC+DK-MG	1174	488.1	686.1	281	4	4	3.453	3
DK-MG vs. MSC+DK-MG	31.7	488.1	-456.4	244.7	3	4	2.638	2
LAMININK 7 days hypoxia
MSC vs. U251	117.2	244.5	-127.3	32.94	4	4	5.466	3
MSC vs. MSC+U251	117.2	1336	-1219	73.86	4	4	23.34	3
MSC vs. DK-MG	117.2	0.1725	117	44.99	4	4	3.678	3
MSC vs. MSC+DK-MG	117.2	234.4	-117.2	121.5	4	4	1.365	3
U251 vs. MSC+U251	244.5	1336	-1092	44.54	4	4	34.66	3
U251 vs. DK-MG	244.5	0.1725	244.3	53.35	4	4	6.477	3
U251 vs. MSC+DK-MG	244.5	234.4	10.06	99.31	4	4	0.1433	3
MSC+U251 vs. DK-MG	1336	0.1725	1336	75.71	4	4	24.95	3
MSC+U251 vs. MSC+DK-MG	1336	234.4	1102	72.41	4	4	21.52	3
DK-MG vs. MSC+DK-MG	0.1725	234.4	-234.3	94.03	4	4	3.523	3

## Sheet: CCL3
Table Analyzed	CCL3
Mixed-effects model (REML)	Matching: Both factors
Assume sphericity?	No
Alpha	0.05
Fixed effects (type III)	P value	P value summary	Statistically significant (P < 0,05)?	F (DFn, DFd)	Geisser-Greenhouse's epsilon
Cell type	0.0122	*	Yes	F (1,034, 3,101) = 27,71	0.2584
Culture parameters	<0,0001	****	Yes	F (1,997, 5,991) = 81,18	0.2853
Cell type x Culture parameters	0.0282	*	Yes	F (2,083, 5,355) = 7,400	0.07438
Random effects	SD	Variance
Experimental replicate	0	0
Experimental replicate x Cell type	12.82	164.3
Experimental replicate x Culture parameters	0	0
Residual	16.85	284.1
Was the matching effective?
Chi-square, df	27,45, 1
P value	<0,0001
P value summary	****
Is there significant matching (P < 0.05)?	Yes
Data summary
Number of columns (Culture parameters)	8
Number of rows (Cell type)	5
Number of subjects (Experimental replicate)	4
Number of missing values	12
Multiple comparisons
Compare cell means with others in its row and its column
Number of families	13
Number of comparisons per row family	28
Number of comparisons per column family	10
Alpha	0.05
Tukey's multiple comparisons test	Mean Diff,	95,00% CI of diff,	Below threshold?	Summary	Adjusted P Value
MSC
BIOINK day 3 normoxia vs. BIOINK day 10 normoxia	3.403	-104,0 to 110,8	No	ns	>0,9999
BIOINK day 3 normoxia vs. LAMININK 3 days normoxia	63.04	46,48 to 79,60	Yes	**	0.0023
BIOINK day 3 normoxia vs. LAMININK 7 days normoxia	61.05	-49,82 to 171,9	No	ns	0.1529
BIOINK day 3 normoxia vs. BIOINK 3 days hypoxia	111.4	60,32 to 162,4	Yes	*	0.0117
BIOINK day 3 normoxia vs. BIOINK 7 days hypoxia	119.5	77,08 to 161,9	Yes	**	0.0076
BIOINK day 3 normoxia vs. LAMININK 3 days hypoxia	96.1	-9,141 to 201,3	No	ns	0.0596
BIOINK day 3 normoxia vs. LAMININK 7 days hypoxia	117.5	46,85 to 188,2	Yes	*	0.0182
BIOINK day 10 normoxia vs. LAMININK 3 days normoxia	59.64	-46,68 to 166,0	No	ns	0.1479
BIOINK day 10 normoxia vs. LAMININK 7 days normoxia	57.65	29,56 to 85,74	Yes	**	0.0064
BIOINK day 10 normoxia vs. BIOINK 3 days hypoxia	108	47,19 to 168,7	Yes	*	0.0161
BIOINK day 10 normoxia vs. BIOINK 7 days hypoxia	116.1	73,58 to 158,6	Yes	**	0.0027
BIOINK day 10 normoxia vs. LAMININK 3 days hypoxia	92.69	-4,499 to 189,9	No	ns	0.0548
BIOINK day 10 normoxia vs. LAMININK 7 days hypoxia	114.1	62,24 to 166,0	Yes	**	0.0052
LAMININK 3 days normoxia vs. LAMININK 7 days normoxia	-1.987	-116,1 to 112,1	No	ns	>0,9999
LAMININK 3 days normoxia vs. BIOINK 3 days hypoxia	48.31	-5,273 to 101,9	No	ns	0.061
LAMININK 3 days normoxia vs. BIOINK 7 days hypoxia	56.47	24,76 to 88,18	Yes	*	0.0161
LAMININK 3 days normoxia vs. LAMININK 3 days hypoxia	33.06	-57,55 to 123,7	No	ns	0.3064
LAMININK 3 days normoxia vs. LAMININK 7 days hypoxia	54.48	-1,558 to 110,5	No	ns	0.0528
LAMININK 7 days normoxia vs. BIOINK 3 days hypoxia	50.3	-14,39 to 115,0	No	ns	0.0809
LAMININK 7 days normoxia vs. BIOINK 7 days hypoxia	58.46	6,222 to 110,7	Yes	*	0.0367
LAMININK 7 days normoxia vs. LAMININK 3 days hypoxia	35.04	-89,10 to 159,2	No	ns	0.4451
LAMININK 7 days normoxia vs. LAMININK 7 days hypoxia	56.47	-9,624 to 122,6	No	ns	0.0761
BIOINK 3 days hypoxia vs. BIOINK 7 days hypoxia	8.155	-31,55 to 47,86	No	ns	0.6443
BIOINK 3 days hypoxia vs. LAMININK 3 days hypoxia	-15.26	-110,0 to 79,47	No	ns	0.7864
BIOINK 3 days hypoxia vs. LAMININK 7 days hypoxia	6.165	-67,12 to 79,45	No	ns	0.9782
BIOINK 7 days hypoxia vs. LAMININK 3 days hypoxia	-23.41	-81,20 to 34,37	No	ns	0.2591
BIOINK 7 days hypoxia vs. LAMININK 7 days hypoxia	-1.99	-20,33 to 16,35	No	ns	0.9915
LAMININK 3 days hypoxia vs. LAMININK 7 days hypoxia	21.42	-10,50 to 53,34	No	ns	0.1066
U251
BIOINK day 3 normoxia vs. BIOINK day 10 normoxia	8.771	-56,94 to 74,48	No	ns	0.8726
BIOINK day 3 normoxia vs. LAMININK 3 days normoxia	12.89	-6,785 to 32,56	No	ns	0.1115
BIOINK day 3 normoxia vs. LAMININK 7 days normoxia	26.19	-18,55 to 70,94	No	ns	0.137
BIOINK day 3 normoxia vs. BIOINK 3 days hypoxia	53.73	51,21 to 56,24	Yes	****	<0,0001
BIOINK day 3 normoxia vs. BIOINK 7 days hypoxia	71.15	52,42 to 89,89	Yes	**	0.0024
BIOINK day 3 normoxia vs. LAMININK 3 days hypoxia	39.42	9,266 to 69,58	Yes	*	0.0296
BIOINK day 3 normoxia vs. LAMININK 7 days hypoxia	66.52	40,48 to 92,57	Yes	**	0.0092
BIOINK day 10 normoxia vs. LAMININK 3 days normoxia	4.119	-54,49 to 62,73	No	ns	0.9908
BIOINK day 10 normoxia vs. LAMININK 7 days normoxia	17.42	-26,76 to 61,60	No	ns	0.425
BIOINK day 10 normoxia vs. BIOINK 3 days hypoxia	44.96	-18,65 to 108,6	No	ns	0.0968
BIOINK day 10 normoxia vs. BIOINK 7 days hypoxia	62.38	19,67 to 105,1	Yes	*	0.0173
BIOINK day 10 normoxia vs. LAMININK 3 days hypoxia	30.65	-48,96 to 110,3	No	ns	0.2814
BIOINK day 10 normoxia vs. LAMININK 7 days hypoxia	57.75	33,88 to 81,63	Yes	**	0.0039
LAMININK 3 days normoxia vs. LAMININK 7 days normoxia	13.3	-19,85 to 46,46	No	ns	0.2632
LAMININK 3 days normoxia vs. BIOINK 3 days hypoxia	40.84	23,19 to 58,48	Yes	*	0.0108
LAMININK 3 days normoxia vs. BIOINK 7 days hypoxia	58.26	22,83 to 93,70	Yes	*	0.0187
LAMININK 3 days normoxia vs. LAMININK 3 days hypoxia	26.53	3,406 to 49,66	Yes	*	0.0383
LAMININK 3 days normoxia vs. LAMININK 7 days hypoxia	53.63	35,63 to 71,63	Yes	**	0.0065
LAMININK 7 days normoxia vs. BIOINK 3 days hypoxia	27.53	-16,66 to 71,73	No	ns	0.1223
LAMININK 7 days normoxia vs. BIOINK 7 days hypoxia	44.96	17,94 to 71,98	Yes	*	0.0119
LAMININK 7 days normoxia vs. LAMININK 3 days hypoxia	13.23	-4,410 to 30,87	No	ns	0.0866
LAMININK 7 days normoxia vs. LAMININK 7 days hypoxia	40.33	15,38 to 65,28	Yes	*	0.013
BIOINK 3 days hypoxia vs. BIOINK 7 days hypoxia	17.43	-3,641 to 38,49	No	ns	0.0719
BIOINK 3 days hypoxia vs. LAMININK 3 days hypoxia	-14.3	-44,31 to 15,70	No	ns	0.1971
BIOINK 3 days hypoxia vs. LAMININK 7 days hypoxia	12.8	-11,22 to 36,82	No	ns	0.1622
BIOINK 7 days hypoxia vs. LAMININK 3 days hypoxia	-31.73	-67,15 to 3,687	No	ns	0.0618
BIOINK 7 days hypoxia vs. LAMININK 7 days hypoxia	-4.63	-28,27 to 19,01	No	ns	0.8825
LAMININK 3 days hypoxia vs. LAMININK 7 days hypoxia	27.1	-9,539 to 63,74	No	ns	0.0889
MSC+U251
BIOINK day 3 normoxia vs. BIOINK day 10 normoxia	15.12	-106,3 to 136,5	No	ns	0.9826
BIOINK day 3 normoxia vs. LAMININK 3 days normoxia	45.43	-101,5 to 192,4	No	ns	0.6062
BIOINK day 3 normoxia vs. LAMININK 7 days normoxia	57.46	-76,46 to 191,4	No	ns	0.3666
BIOINK day 3 normoxia vs. BIOINK 3 days hypoxia	100.1	-30,62 to 230,9	No	ns	0.101
BIOINK day 3 normoxia vs. BIOINK 7 days hypoxia	152.2	45,53 to 259,0	Yes	*	0.0185
BIOINK day 3 normoxia vs. LAMININK 3 days hypoxia	91.54	-100,4 to 283,5	No	ns	0.2995
BIOINK day 3 normoxia vs. LAMININK 7 days hypoxia	164.7	-3,900 to 333,3	No	ns	0.0533
BIOINK day 10 normoxia vs. LAMININK 3 days normoxia	30.31	-133,6 to 194,3	No	ns	0.9042
BIOINK day 10 normoxia vs. LAMININK 7 days normoxia	42.34	-97,33 to 182,0	No	ns	0.6209
BIOINK day 10 normoxia vs. BIOINK 3 days hypoxia	85	-64,12 to 234,1	No	ns	0.2052
BIOINK day 10 normoxia vs. BIOINK 7 days hypoxia	137.1	-20,18 to 294,4	No	ns	0.0722
BIOINK day 10 normoxia vs. LAMININK 3 days hypoxia	76.42	-147,3 to 300,1	No	ns	0.5311
BIOINK day 10 normoxia vs. LAMININK 7 days hypoxia	149.6	-23,16 to 322,4	No	ns	0.0735
LAMININK 3 days normoxia vs. LAMININK 7 days normoxia	12.03	-57,26 to 81,31	No	ns	0.9245
LAMININK 3 days normoxia vs. BIOINK 3 days hypoxia	54.69	16,12 to 93,26	Yes	*	0.0189
LAMININK 3 days normoxia vs. BIOINK 7 days hypoxia	106.8	56,54 to 157,1	Yes	**	0.0058
LAMININK 3 days normoxia vs. LAMININK 3 days hypoxia	46.11	-13,70 to 105,9	No	ns	0.0993
LAMININK 3 days normoxia vs. LAMININK 7 days hypoxia	119.3	80,88 to 157,7	Yes	**	0.002
LAMININK 7 days normoxia vs. BIOINK 3 days hypoxia	42.66	-49,94 to 135,3	No	ns	0.3206
LAMININK 7 days normoxia vs. BIOINK 7 days hypoxia	94.79	9,375 to 180,2	Yes	*	0.0376
LAMININK 7 days normoxia vs. LAMININK 3 days hypoxia	34.09	-78,74 to 146,9	No	ns	0.6234
LAMININK 7 days normoxia vs. LAMININK 7 days hypoxia	107.3	51,85 to 162,7	Yes	**	0.0077
BIOINK 3 days hypoxia vs. BIOINK 7 days hypoxia	52.12	10,10 to 94,14	Yes	*	0.0275
BIOINK 3 days hypoxia vs. LAMININK 3 days hypoxia	-8.578	-93,85 to 76,70	No	ns	0.9943
BIOINK 3 days hypoxia vs. LAMININK 7 days hypoxia	64.6	-10,27 to 139,5	No	ns	0.0742
BIOINK 7 days hypoxia vs. LAMININK 3 days hypoxia	-60.7	-147,5 to 26,14	No	ns	0.1269
BIOINK 7 days hypoxia vs. LAMININK 7 days hypoxia	12.48	-70,34 to 95,30	No	ns	0.9578
LAMININK 3 days hypoxia vs. LAMININK 7 days hypoxia	73.18	5,367 to 141,0	Yes	*	0.0406
DK-MG
BIOINK day 3 normoxia vs. BIOINK day 10 normoxia	-13.93	-92,27 to 64,42	No	ns	0.7318
BIOINK day 3 normoxia vs. LAMININK 3 days normoxia	-10.23		Yes	****	<0,0001
BIOINK day 3 normoxia vs. LAMININK 7 days normoxia	-0.88	-11,15 to 9,388	No	ns	0.9762
BIOINK day 3 normoxia vs. BIOINK 3 days hypoxia	-0.9	-5,046 to 3,246	No	ns	0.6092
BIOINK day 3 normoxia vs. BIOINK 7 days hypoxia	-8.813	-56,90 to 39,28	No	ns	0.7141
BIOINK day 3 normoxia vs. LAMININK 3 days hypoxia	-1.947	-10,91 to 7,020	No	ns	0.6092
BIOINK day 3 normoxia vs. LAMININK 7 days hypoxia	-3.135	-39,71 to 33,44	No	ns	0.9762
BIOINK day 10 normoxia vs. LAMININK 3 days normoxia	3.698	-74,65 to 82,04	No	ns	0.999
BIOINK day 10 normoxia vs. LAMININK 7 days normoxia	13.05	-41,41 to 67,51	No	ns	0.7811
BIOINK day 10 normoxia vs. BIOINK 3 days hypoxia	13.03	-63,67 to 89,72	No	ns	0.7577
BIOINK day 10 normoxia vs. BIOINK 7 days hypoxia	5.115	-33,04 to 43,27	No	ns	0.9752
BIOINK day 10 normoxia vs. LAMININK 3 days hypoxia	11.98	-73,93 to 97,89	No	ns	0.8548
BIOINK day 10 normoxia vs. LAMININK 7 days hypoxia	10.79	-35,57 to 57,15	No	ns	0.7979
LAMININK 3 days normoxia vs. LAMININK 7 days normoxia	9.35	-0,9178 to 19,62	No	ns	0.0599
LAMININK 3 days normoxia vs. BIOINK 3 days hypoxia	9.33	5,184 to 13,48	Yes	*	0.0112
LAMININK 3 days normoxia vs. BIOINK 7 days hypoxia	1.418	-46,67 to 49,51	No	ns	>0,9999
LAMININK 3 days normoxia vs. LAMININK 3 days hypoxia	8.283	-0,6833 to 17,25	No	ns	0.0583
LAMININK 3 days normoxia vs. LAMININK 7 days hypoxia	7.095	-29,48 to 43,67	No	ns	0.6798
LAMININK 7 days normoxia vs. BIOINK 3 days hypoxia	-0.02	-14,12 to 14,08	No	ns	>0,9999
LAMININK 7 days normoxia vs. BIOINK 7 days hypoxia	-7.933	-59,44 to 43,57	No	ns	0.9536
LAMININK 7 days normoxia vs. LAMININK 3 days hypoxia	-1.067	-10,60 to 8,471	No	ns	0.9295
LAMININK 7 days normoxia vs. LAMININK 7 days hypoxia	-2.255	-24,33 to 19,82	No	ns	0.9938
BIOINK 3 days hypoxia vs. BIOINK 7 days hypoxia	-7.913	-56,16 to 40,34	No	ns	0.7768
BIOINK 3 days hypoxia vs. LAMININK 3 days hypoxia	-1.047	-12,66 to 10,56	No	ns	0.9703
BIOINK 3 days hypoxia vs. LAMININK 7 days hypoxia	-2.235	-37,07 to 32,60	No	ns	0.9943
BIOINK 7 days hypoxia vs. LAMININK 3 days hypoxia	6.866	-41,95 to 55,68	No	ns	0.8512
BIOINK 7 days hypoxia vs. LAMININK 7 days hypoxia	5.678	-53,25 to 64,60	No	ns	0.9955
LAMININK 3 days hypoxia vs. LAMININK 7 days hypoxia	-1.188	-46,05 to 43,67	No	ns	>0,9999
MSC+DK-MG
BIOINK day 3 normoxia vs. BIOINK day 10 normoxia	-8.79	-148,3 to 130,8	No	ns	0.9997
BIOINK day 3 normoxia vs. LAMININK 3 days normoxia	38.08	-87,65 to 163,8	No	ns	0.6216
BIOINK day 3 normoxia vs. LAMININK 7 days normoxia	52.57	-75,72 to 180,9	No	ns	0.398
BIOINK day 3 normoxia vs. BIOINK 3 days hypoxia	65.31	-64,40 to 195,0	No	ns	0.2682
BIOINK day 3 normoxia vs. BIOINK 7 days hypoxia	96.05	-38,97 to 231,1	No	ns	0.1216
BIOINK day 3 normoxia vs. LAMININK 3 days hypoxia	67.41	-19,40 to 154,2	No	ns	0.0975
BIOINK day 3 normoxia vs. LAMININK 7 days hypoxia	105.3	-41,25 to 251,8	No	ns	0.1186
BIOINK day 10 normoxia vs. LAMININK 3 days normoxia	46.87	-28,86 to 122,6	No	ns	0.17
BIOINK day 10 normoxia vs. LAMININK 7 days normoxia	61.36	-7,906 to 130,6	No	ns	0.0692
BIOINK day 10 normoxia vs. BIOINK 3 days hypoxia	74.1	-33,07 to 181,3	No	ns	0.1304
BIOINK day 10 normoxia vs. BIOINK 7 days hypoxia	104.8	70,24 to 139,4	Yes	**	0.0021
BIOINK day 10 normoxia vs. LAMININK 3 days hypoxia	76.2	-17,93 to 170,3	No	ns	0.0876
BIOINK day 10 normoxia vs. LAMININK 7 days hypoxia	114.1	30,88 to 197,3	Yes	*	0.0207
LAMININK 3 days normoxia vs. LAMININK 7 days normoxia	14.5	-15,15 to 44,14	No	ns	0.2848
LAMININK 3 days normoxia vs. BIOINK 3 days hypoxia	27.23	-8,272 to 62,74	No	ns	0.1006
LAMININK 3 days normoxia vs. BIOINK 7 days hypoxia	57.97	10,33 to 105,6	Yes	*	0.0291
LAMININK 3 days normoxia vs. LAMININK 3 days hypoxia	29.33	-19,73 to 78,38	No	ns	0.1842
LAMININK 3 days normoxia vs. LAMININK 7 days hypoxia	67.2	37,02 to 97,38	Yes	**	0.005
LAMININK 7 days normoxia vs. BIOINK 3 days hypoxia	12.74	-29,92 to 55,39	No	ns	0.632
LAMININK 7 days normoxia vs. BIOINK 7 days hypoxia	43.48	-10,08 to 97,03	No	ns	0.087
LAMININK 7 days normoxia vs. LAMININK 3 days hypoxia	14.83	-53,46 to 83,12	No	ns	0.8353
LAMININK 7 days normoxia vs. LAMININK 7 days hypoxia	52.71	29,42 to 75,99	Yes	**	0.0048
BIOINK 3 days hypoxia vs. BIOINK 7 days hypoxia	30.74	-51,76 to 113,2	No	ns	0.4663
BIOINK 3 days hypoxia vs. LAMININK 3 days hypoxia	2.095	-60,25 to 64,44	No	ns	>0,9999
BIOINK 3 days hypoxia vs. LAMININK 7 days hypoxia	39.97	3,572 to 76,36	Yes	*	0.0387
BIOINK 7 days hypoxia vs. LAMININK 3 days hypoxia	-28.64	-98,71 to 41,43	No	ns	0.3997
BIOINK 7 days hypoxia vs. LAMININK 7 days hypoxia	9.23	-52,67 to 71,13	No	ns	0.9597
LAMININK 3 days hypoxia vs. LAMININK 7 days hypoxia	37.87	-39,55 to 115,3	No	ns	0.2846
BIOINK day 3 normoxia
MSC vs. U251	47.86	7,733 to 87,99	Yes	*	0.0356
MSC vs. MSC+U251	-66.02	-304,9 to 172,9	No	ns	0.4411
MSC vs. DK-MG	120.7	85,07 to 156,2	Yes	**	0.0043
MSC vs. MSC+DK-MG	2.833	-219,2 to 224,9	No	ns	>0,9999
U251 vs. MSC+U251	-113.9	-361,3 to 133,6	No	ns	0.2061
U251 vs. DK-MG	72.79	60,92 to 84,67	Yes	****	<0,0001
U251 vs. MSC+DK-MG	-45.03	-267,1 to 177,0	No	ns	0.621
MSC+U251 vs. DK-MG	186.7	-50,46 to 423,8	No	ns	0.0788
MSC+U251 vs. MSC+DK-MG	68.85	-216,6 to 354,3	No	ns	0.7212
DK-MG vs. MSC+DK-MG	-117.8	-348,1 to 112,4	No	ns	0.1721
BIOINK day 10 normoxia
MSC vs. U251	53.23	28,49 to 77,97	Yes	**	0.0057
MSC vs. MSC+U251	-54.31	-222,6 to 114,0	No	ns	0.5341
MSC vs. DK-MG	103.3	64,17 to 142,5	Yes	**	0.0031
MSC vs. MSC+DK-MG	-9.36	-75,07 to 56,35	No	ns	0.9285
U251 vs. MSC+U251	-107.5	-260,3 to 45,26	No	ns	0.1225
U251 vs. DK-MG	50.1	23,60 to 76,59	Yes	**	0.0083
U251 vs. MSC+DK-MG	-62.59	-152,0 to 26,84	No	ns	0.1242
MSC+U251 vs. DK-MG	157.6	25,52 to 289,7	Yes	*	0.0309
MSC+U251 vs. MSC+DK-MG	44.95	-183,1 to 273,0	No	ns	0.824
DK-MG vs. MSC+DK-MG	-112.7	-214,7 to -10,68	Yes	*	0.0382
LAMININK 3 days normoxia
MSC vs. U251	-2.29	-52,48 to 47,90	No	ns	0.9942
MSC vs. MSC+U251	-83.63	-109,7 to -57,56	Yes	**	0.0051
MSC vs. DK-MG	47.38	21,48 to 73,29	Yes	*	0.0155
MSC vs. MSC+DK-MG	-22.13	-115,1 to 70,83	No	ns	0.5271
U251 vs. MSC+U251	-81.34	-144,3 to -18,38	Yes	*	0.0304
U251 vs. DK-MG	49.67	22,57 to 76,77	Yes	*	0.0154
U251 vs. MSC+DK-MG	-19.84	-81,87 to 42,19	No	ns	0.3626
MSC+U251 vs. DK-MG	131	93,23 to 168,8	Yes	**	0.004
MSC+U251 vs. MSC+DK-MG	61.5	-3,924 to 126,9	No	ns	0.0589
DK-MG vs. MSC+DK-MG	-69.51	-150,9 to 11,90	No	ns	0.0676
LAMININK 7 days normoxia
MSC vs. U251	13	-27,11 to 53,11	No	ns	0.5311
MSC vs. MSC+U251	-69.62	-143,4 to 4,202	No	ns	0.0584
MSC vs. DK-MG	58.72	11,58 to 105,9	Yes	*	0.0274
MSC vs. MSC+DK-MG	-5.648	-61,83 to 50,53	No	ns	0.9771
U251 vs. MSC+U251	-82.62	-130,1 to -35,12	Yes	*	0.0106
U251 vs. DK-MG	45.72	25,45 to 65,99	Yes	**	0.005
U251 vs. MSC+DK-MG	-18.65	-67,20 to 29,91	No	ns	0.417
MSC+U251 vs. DK-MG	128.3	72,30 to 184,4	Yes	**	0.0048
MSC+U251 vs. MSC+DK-MG	63.97	-31,50 to 159,4	No	ns	0.1377
DK-MG vs. MSC+DK-MG	-64.37	-111,0 to -17,75	Yes	*	0.0206
BIOINK 3 days hypoxia
MSC vs. U251	-9.767	-34,01 to 14,47	No	ns	0.2561
MSC vs. MSC+U251	-77.26	-188,3 to 33,77	No	ns	0.0992
MSC vs. DK-MG	8.4	-23,96 to 40,76	No	ns	0.4768
MSC vs. MSC+DK-MG	-43.21	-90,95 to 4,533	No	ns	0.0605
U251 vs. MSC+U251	-67.49	-171,5 to 36,49	No	ns	0.1127
U251 vs. DK-MG	18.17	5,558 to 30,77	Yes	*	0.0246
U251 vs. MSC+DK-MG	-33.44	-100,7 to 33,80	No	ns	0.1807
MSC+U251 vs. DK-MG	85.66	-7,280 to 178,6	No	ns	0.0585
MSC+U251 vs. MSC+DK-MG	34.05	-37,08 to 105,2	No	ns	0.2837
DK-MG vs. MSC+DK-MG	-51.61	-121,9 to 18,72	No	ns	0.0899
BIOINK 7 days hypoxia
MSC vs. U251	-0.495	-5,712 to 4,722	No	ns	0.9813
MSC vs. MSC+U251	-33.29	-95,98 to 29,40	No	ns	0.2306
MSC vs. DK-MG	-7.668	-51,57 to 36,24	No	ns	0.8715
MSC vs. MSC+DK-MG	-20.63	-92,15 to 50,90	No	ns	0.6097
U251 vs. MSC+U251	-32.79	-91,93 to 26,34	No	ns	0.2106
U251 vs. DK-MG	-7.173	-46,88 to 32,53	No	ns	0.8593
U251 vs. MSC+DK-MG	-20.13	-96,27 to 56,01	No	ns	0.6657
MSC+U251 vs. DK-MG	25.62	-42,77 to 94,01	No	ns	0.4334
MSC+U251 vs. MSC+DK-MG	12.66	-118,3 to 143,6	No	ns	0.98
DK-MG vs. MSC+DK-MG	-12.96	-112,5 to 86,60	No	ns	0.946
LAMININK 3 days hypoxia
MSC vs. U251	-8.813	-42,80 to 25,17	No	ns	0.4772
MSC vs. MSC+U251	-70.58	-143,8 to 2,620	No	ns	0.0536
MSC vs. DK-MG	22.61	-30,74 to 75,96	No	ns	0.2361
MSC vs. MSC+DK-MG	-25.86	-208,7 to 157,0	No	ns	0.8069
U251 vs. MSC+U251	-61.76	-126,7 to 3,181	No	ns	0.0551
U251 vs. DK-MG	31.42	-1,888 to 64,74	No	ns	0.0559
U251 vs. MSC+DK-MG	-17.05	-170,6 to 136,5	No	ns	0.8934
MSC+U251 vs. DK-MG	93.19	45,67 to 140,7	Yes	*	0.0136
MSC+U251 vs. MSC+DK-MG	44.72	-45,33 to 134,8	No	ns	0.2641
DK-MG vs. MSC+DK-MG	-48.47	-208,7 to 111,8	No	ns	0.3916
LAMININK 7 days hypoxia
MSC vs. U251	-3.135	-34,98 to 28,71	No	ns	0.9787
MSC vs. MSC+U251	-18.82	-38,03 to 0,3923	No	ns	0.0528
MSC vs. DK-MG	0	-27,16 to 27,16	No	ns	>0,9999
MSC vs. MSC+DK-MG	-9.408	-41,26 to 22,45	No	ns	0.594
U251 vs. MSC+U251	-15.68	-32,32 to 0,9515	No	ns	0.0585
U251 vs. DK-MG	3.135	-13,49 to 19,76	No	ns	0.8427
U251 vs. MSC+DK-MG	-6.273	-39,54 to 26,99	No	ns	0.8426
MSC+U251 vs. DK-MG	18.82	-0,3923 to 38,03	No	ns	0.0528
MSC+U251 vs. MSC+DK-MG	9.41	-22,45 to 41,27	No	ns	0.5938
DK-MG vs. MSC+DK-MG	-9.408	-26,04 to 7,226	No	ns	0.2019
Test details	Mean 1	Mean 2	Mean Diff,	SE of diff,	N1	N2	q	DF
MSC
BIOINK day 3 normoxia vs. BIOINK day 10 normoxia	120.7	117.3	3.403	11.66	3	4	0.4128	2
BIOINK day 3 normoxia vs. LAMININK 3 days normoxia	120.7	57.61	63.04	1.798	3	3	49.58	2
BIOINK day 3 normoxia vs. LAMININK 7 days normoxia	120.7	59.6	61.05	12.04	3	4	7.174	2
BIOINK day 3 normoxia vs. BIOINK 3 days hypoxia	120.7	9.3	111.4	5.54	3	3	28.43	2
BIOINK day 3 normoxia vs. BIOINK 7 days hypoxia	120.7	1.145	119.5	4.606	3	4	36.69	2
BIOINK day 3 normoxia vs. LAMININK 3 days hypoxia	120.7	24.56	96.1	11.42	3	3	11.9	2
BIOINK day 3 normoxia vs. LAMININK 7 days hypoxia	120.7	3.135	117.5	7.671	3	4	21.66	2
BIOINK day 10 normoxia vs. LAMININK 3 days normoxia	117.3	57.61	59.64	11.54	4	3	7.308	2
BIOINK day 10 normoxia vs. LAMININK 7 days normoxia	117.3	59.6	57.65	4.488	4	4	18.17	3
BIOINK day 10 normoxia vs. BIOINK 3 days hypoxia	117.3	9.3	108	6.595	4	3	23.15	2
BIOINK day 10 normoxia vs. BIOINK 7 days hypoxia	117.3	1.145	116.1	6.794	4	4	24.17	3
BIOINK day 10 normoxia vs. LAMININK 3 days hypoxia	117.3	24.56	92.69	10.55	4	3	12.43	2
BIOINK day 10 normoxia vs. LAMININK 7 days hypoxia	117.3	3.135	114.1	8.287	4	4	19.47	3
LAMININK 3 days normoxia vs. LAMININK 7 days normoxia	57.61	59.6	-1.987	12.38	3	4	0.2269	2
LAMININK 3 days normoxia vs. BIOINK 3 days hypoxia	57.61	9.3	48.31	5.817	3	3	11.75	2
LAMININK 3 days normoxia vs. BIOINK 7 days hypoxia	57.61	1.145	56.47	3.442	3	4	23.2	2
LAMININK 3 days normoxia vs. LAMININK 3 days hypoxia	57.61	24.56	33.06	9.835	3	3	4.753	2
LAMININK 3 days normoxia vs. LAMININK 7 days hypoxia	57.61	3.135	54.48	6.083	3	4	12.67	2
LAMININK 7 days normoxia vs. BIOINK 3 days hypoxia	59.6	9.3	50.3	7.022	4	3	10.13	2
LAMININK 7 days normoxia vs. BIOINK 7 days hypoxia	59.6	1.145	58.46	8.344	4	4	9.907	3
LAMININK 7 days normoxia vs. LAMININK 3 days hypoxia	59.6	24.56	35.04	13.48	4	3	3.678	2
LAMININK 7 days normoxia vs. LAMININK 7 days hypoxia	59.6	3.135	56.47	10.56	4	4	7.563	3
BIOINK 3 days hypoxia vs. BIOINK 7 days hypoxia	9.3	1.145	8.155	4.31	3	4	2.676	2
BIOINK 3 days hypoxia vs. LAMININK 3 days hypoxia	9.3	24.56	-15.26	10.28	3	3	2.098	2
BIOINK 3 days hypoxia vs. LAMININK 7 days hypoxia	9.3	3.135	6.165	7.955	3	4	1.096	2
BIOINK 7 days hypoxia vs. LAMININK 3 days hypoxia	1.145	24.56	-23.41	6.273	4	3	5.278	2
BIOINK 7 days hypoxia vs. LAMININK 7 days hypoxia	1.145	3.135	-1.99	2.931	4	4	0.9603	3
LAMININK 3 days hypoxia vs. LAMININK 7 days hypoxia	24.56	3.135	21.42	3.465	3	4	8.743	2
U251
BIOINK day 3 normoxia vs. BIOINK day 10 normoxia	72.79	64.02	8.771	7.133	3	4	1.739	2
BIOINK day 3 normoxia vs. LAMININK 3 days normoxia	72.79	59.9	12.89	2.136	3	3	8.535	2
BIOINK day 3 normoxia vs. LAMININK 7 days normoxia	72.79	46.6	26.19	4.857	3	4	7.627	2
BIOINK day 3 normoxia vs. BIOINK 3 days hypoxia	72.79	19.07	53.73	0.2733	3	3	278	2
BIOINK day 3 normoxia vs. BIOINK 7 days hypoxia	72.79	1.64	71.15	2.033	3	4	49.49	2
BIOINK day 3 normoxia vs. LAMININK 3 days hypoxia	72.79	33.37	39.42	3.274	3	3	17.03	2
BIOINK day 3 normoxia vs. LAMININK 7 days hypoxia	72.79	6.27	66.52	2.827	3	4	33.27	2
BIOINK day 10 normoxia vs. LAMININK 3 days normoxia	64.02	59.9	4.119	6.362	4	3	0.9156	2
BIOINK day 10 normoxia vs. LAMININK 7 days normoxia	64.02	46.6	17.42	7.058	4	4	3.491	3
BIOINK day 10 normoxia vs. BIOINK 3 days hypoxia	64.02	19.07	44.96	6.905	4	3	9.208	2
BIOINK day 10 normoxia vs. BIOINK 7 days hypoxia	64.02	1.64	62.38	6.823	4	4	12.93	3
BIOINK day 10 normoxia vs. LAMININK 3 days hypoxia	64.02	33.37	30.65	8.642	4	3	5.016	2
BIOINK day 10 normoxia vs. LAMININK 7 days hypoxia	64.02	6.27	57.75	3.814	4	4	21.41	3
LAMININK 3 days normoxia vs. LAMININK 7 days normoxia	59.9	46.6	13.3	3.599	3	4	5.228	2
LAMININK 3 days normoxia vs. BIOINK 3 days hypoxia	59.9	19.07	40.84	1.915	3	3	30.15	2
LAMININK 3 days normoxia vs. BIOINK 7 days hypoxia	59.9	1.64	58.26	3.846	3	4	21.42	2
LAMININK 3 days normoxia vs. LAMININK 3 days hypoxia	59.9	33.37	26.53	2.511	3	3	14.95	2
LAMININK 3 days normoxia vs. LAMININK 7 days hypoxia	59.9	6.27	53.63	1.954	3	4	38.82	2
LAMININK 7 days normoxia vs. BIOINK 3 days hypoxia	46.6	19.07	27.53	4.797	4	3	8.117	2
LAMININK 7 days normoxia vs. BIOINK 7 days hypoxia	46.6	1.64	44.96	4.317	4	4	14.73	3
LAMININK 7 days normoxia vs. LAMININK 3 days hypoxia	46.6	33.37	13.23	1.915	4	3	9.771	2
LAMININK 7 days normoxia vs. LAMININK 7 days hypoxia	46.6	6.27	40.33	3.986	4	4	14.31	3
BIOINK 3 days hypoxia vs. BIOINK 7 days hypoxia	19.07	1.64	17.43	2.287	3	4	10.78	2
BIOINK 3 days hypoxia vs. LAMININK 3 days hypoxia	19.07	33.37	-14.3	3.257	3	3	6.211	2
BIOINK 3 days hypoxia vs. LAMININK 7 days hypoxia	19.07	6.27	12.8	2.607	3	4	6.941	2
BIOINK 7 days hypoxia vs. LAMININK 3 days hypoxia	1.64	33.37	-31.73	3.844	4	3	11.67	2
BIOINK 7 days hypoxia vs. LAMININK 7 days hypoxia	1.64	6.27	-4.63	3.776	4	4	1.734	3
LAMININK 3 days hypoxia vs. LAMININK 7 days hypoxia	33.37	6.27	27.1	3.977	3	4	9.636	2
MSC+U251
BIOINK day 3 normoxia vs. BIOINK day 10 normoxia	186.7	171.6	15.12	19.39	4	4	1.102	3
BIOINK day 3 normoxia vs. LAMININK 3 days normoxia	186.7	141.2	45.43	23.47	4	4	2.737	3
BIOINK day 3 normoxia vs. LAMININK 7 days normoxia	186.7	129.2	57.46	21.39	4	4	3.798	3
BIOINK day 3 normoxia vs. BIOINK 3 days hypoxia	186.7	86.56	100.1	20.89	4	4	6.779	3
BIOINK day 3 normoxia vs. BIOINK 7 days hypoxia	186.7	34.43	152.2	17.05	4	4	12.63	3
BIOINK day 3 normoxia vs. LAMININK 3 days hypoxia	186.7	95.13	91.54	30.67	4	4	4.222	3
BIOINK day 3 normoxia vs. LAMININK 7 days hypoxia	186.7	21.95	164.7	26.94	4	4	8.648	3
BIOINK day 10 normoxia vs. LAMININK 3 days normoxia	171.6	141.2	30.31	26.19	4	4	1.637	3
BIOINK day 10 normoxia vs. LAMININK 7 days normoxia	171.6	129.2	42.34	22.31	4	4	2.683	3
BIOINK day 10 normoxia vs. BIOINK 3 days hypoxia	171.6	86.56	85	23.82	4	4	5.046	3
BIOINK day 10 normoxia vs. BIOINK 7 days hypoxia	171.6	34.43	137.1	25.13	4	4	7.717	3
BIOINK day 10 normoxia vs. LAMININK 3 days hypoxia	171.6	95.13	76.42	35.74	4	4	3.024	3
BIOINK day 10 normoxia vs. LAMININK 7 days hypoxia	171.6	21.95	149.6	27.6	4	4	7.666	3
LAMININK 3 days normoxia vs. LAMININK 7 days normoxia	141.2	129.2	12.03	11.07	4	4	1.536	3
LAMININK 3 days normoxia vs. BIOINK 3 days hypoxia	141.2	86.56	54.69	6.162	4	4	12.55	3
LAMININK 3 days normoxia vs. BIOINK 7 days hypoxia	141.2	34.43	106.8	8.03	4	4	18.81	3
LAMININK 3 days normoxia vs. LAMININK 3 days hypoxia	141.2	95.13	46.11	9.554	4	4	6.825	3
LAMININK 3 days normoxia vs. LAMININK 7 days hypoxia	141.2	21.95	119.3	6.135	4	4	27.5	3
LAMININK 7 days normoxia vs. BIOINK 3 days hypoxia	129.2	86.56	42.66	14.79	4	4	4.078	3
LAMININK 7 days normoxia vs. BIOINK 7 days hypoxia	129.2	34.43	94.79	13.64	4	4	9.824	3
LAMININK 7 days normoxia vs. LAMININK 3 days hypoxia	129.2	95.13	34.09	18.02	4	4	2.674	3
LAMININK 7 days normoxia vs. LAMININK 7 days hypoxia	129.2	21.95	107.3	8.853	4	4	17.13	3
BIOINK 3 days hypoxia vs. BIOINK 7 days hypoxia	86.56	34.43	52.12	6.713	4	4	10.98	3
BIOINK 3 days hypoxia vs. LAMININK 3 days hypoxia	86.56	95.13	-8.578	13.62	4	4	0.8905	3
BIOINK 3 days hypoxia vs. LAMININK 7 days hypoxia	86.56	21.95	64.6	11.96	4	4	7.638	3
BIOINK 7 days hypoxia vs. LAMININK 3 days hypoxia	34.43	95.13	-60.7	13.87	4	4	6.188	3
BIOINK 7 days hypoxia vs. LAMININK 7 days hypoxia	34.43	21.95	12.48	13.23	4	4	1.334	3
LAMININK 3 days hypoxia vs. LAMININK 7 days hypoxia	95.13	21.95	73.18	10.83	4	4	9.553	3
DK-MG
BIOINK day 3 normoxia vs. BIOINK day 10 normoxia	0	13.93	-13.93	8.505	3	4	2.316	2
BIOINK day 3 normoxia vs. LAMININK 3 days normoxia	0	10.23	-10.23	0	3	3	+infinity	2
BIOINK day 3 normoxia vs. LAMININK 7 days normoxia	0	0.88	-0.88	1.115	3	4	1.117	2
BIOINK day 3 normoxia vs. BIOINK 3 days hypoxia	0	0.9	-0.9	0.45	3	3	2.828	2
BIOINK day 3 normoxia vs. BIOINK 7 days hypoxia	0	8.813	-8.813	5.22	3	4	2.387	2
BIOINK day 3 normoxia vs. LAMININK 3 days hypoxia	0	1.947	-1.947	0.9733	3	3	2.828	2
BIOINK day 3 normoxia vs. LAMININK 7 days hypoxia	0	3.135	-3.135	3.971	3	4	1.117	2
BIOINK day 10 normoxia vs. LAMININK 3 days normoxia	13.93	10.23	3.698	8.505	4	3	0.6149	2
BIOINK day 10 normoxia vs. LAMININK 7 days normoxia	13.93	0.88	13.05	8.7	4	4	2.121	3
BIOINK day 10 normoxia vs. BIOINK 3 days hypoxia	13.93	0.9	13.03	8.325	4	3	2.213	2
BIOINK day 10 normoxia vs. BIOINK 7 days hypoxia	13.93	8.813	5.115	6.095	4	4	1.187	3
BIOINK day 10 normoxia vs. LAMININK 3 days hypoxia	13.93	1.947	11.98	9.325	4	3	1.817	2
BIOINK day 10 normoxia vs. LAMININK 7 days hypoxia	13.93	3.135	10.79	7.406	4	4	2.061	3
LAMININK 3 days normoxia vs. LAMININK 7 days normoxia	10.23	0.88	9.35	1.115	3	4	11.86	2
LAMININK 3 days normoxia vs. BIOINK 3 days hypoxia	10.23	0.9	9.33	0.45	3	3	29.32	2
LAMININK 3 days normoxia vs. BIOINK 7 days hypoxia	10.23	8.813	1.418	5.22	3	4	0.384	2
LAMININK 3 days normoxia vs. LAMININK 3 days hypoxia	10.23	1.947	8.283	0.9733	3	3	12.04	2
LAMININK 3 days normoxia vs. LAMININK 7 days hypoxia	10.23	3.135	7.095	3.971	3	4	2.527	2
LAMININK 7 days normoxia vs. BIOINK 3 days hypoxia	0.88	0.9	-0.02	1.531	4	3	0.01848	2
LAMININK 7 days normoxia vs. BIOINK 7 days hypoxia	0.88	8.813	-7.933	8.228	4	4	1.363	3
LAMININK 7 days normoxia vs. LAMININK 3 days hypoxia	0.88	1.947	-1.067	1.035	4	3	1.457	2
LAMININK 7 days normoxia vs. LAMININK 7 days hypoxia	0.88	3.135	-2.255	3.527	4	4	0.9041	3
BIOINK 3 days hypoxia vs. BIOINK 7 days hypoxia	0.9	8.813	-7.913	5.237	3	4	2.137	2
BIOINK 3 days hypoxia vs. LAMININK 3 days hypoxia	0.9	1.947	-1.047	1.26	3	3	1.175	2
BIOINK 3 days hypoxia vs. LAMININK 7 days hypoxia	0.9	3.135	-2.235	3.781	3	4	0.8359	2
BIOINK 7 days hypoxia vs. LAMININK 3 days hypoxia	8.813	1.947	6.866	5.299	4	3	1.832	2
BIOINK 7 days hypoxia vs. LAMININK 7 days hypoxia	8.813	3.135	5.678	9.414	4	4	0.8529	3
LAMININK 3 days hypoxia vs. LAMININK 7 days hypoxia	1.947	3.135	-1.188	4.87	3	4	0.3451	2
MSC+DK-MG
BIOINK day 3 normoxia vs. BIOINK day 10 normoxia	117.8	126.6	-8.79	22.29	4	4	0.5576	3
BIOINK day 3 normoxia vs. LAMININK 3 days normoxia	117.8	79.74	38.08	20.08	4	4	2.681	3
BIOINK day 3 normoxia vs. LAMININK 7 days normoxia	117.8	65.25	52.57	20.5	4	4	3.628	3
BIOINK day 3 normoxia vs. BIOINK 3 days hypoxia	117.8	52.51	65.31	20.72	4	4	4.457	3
BIOINK day 3 normoxia vs. BIOINK 7 days hypoxia	117.8	21.77	96.05	21.57	4	4	6.297	3
BIOINK day 3 normoxia vs. LAMININK 3 days hypoxia	117.8	50.42	67.41	13.87	4	4	6.874	3
BIOINK day 3 normoxia vs. LAMININK 7 days hypoxia	117.8	12.54	105.3	23.41	4	4	6.36	3
BIOINK day 10 normoxia vs. LAMININK 3 days normoxia	126.6	79.74	46.87	12.1	4	4	5.479	3
BIOINK day 10 normoxia vs. LAMININK 7 days normoxia	126.6	65.25	61.36	11.07	4	4	7.842	3
BIOINK day 10 normoxia vs. BIOINK 3 days hypoxia	126.6	52.51	74.1	17.12	4	4	6.121	3
BIOINK day 10 normoxia vs. BIOINK 7 days hypoxia	126.6	21.77	104.8	5.527	4	4	26.82	3
BIOINK day 10 normoxia vs. LAMININK 3 days hypoxia	126.6	50.42	76.2	15.04	4	4	7.166	3
BIOINK day 10 normoxia vs. LAMININK 7 days hypoxia	126.6	12.54	114.1	13.29	4	4	12.14	3
LAMININK 3 days normoxia vs. LAMININK 7 days normoxia	79.74	65.25	14.5	4.736	4	4	4.329	3
LAMININK 3 days normoxia vs. BIOINK 3 days hypoxia	79.74	52.51	27.23	5.672	4	4	6.79	3
LAMININK 3 days normoxia vs. BIOINK 7 days hypoxia	79.74	21.77	57.97	7.61	4	4	10.77	3
LAMININK 3 days normoxia vs. LAMININK 3 days hypoxia	79.74	50.42	29.33	7.836	4	4	5.293	3
LAMININK 3 days normoxia vs. LAMININK 7 days hypoxia	79.74	12.54	67.2	4.821	4	4	19.71	3
LAMININK 7 days normoxia vs. BIOINK 3 days hypoxia	65.25	52.51	12.74	6.815	4	4	2.643	3
LAMININK 7 days normoxia vs. BIOINK 7 days hypoxia	65.25	21.77	43.48	8.556	4	4	7.186	3
LAMININK 7 days normoxia vs. LAMININK 3 days hypoxia	65.25	50.42	14.83	10.91	4	4	1.923	3
LAMININK 7 days normoxia vs. LAMININK 7 days hypoxia	65.25	12.54	52.71	3.72	4	4	20.03	3
BIOINK 3 days hypoxia vs. BIOINK 7 days hypoxia	52.51	21.77	30.74	13.18	4	4	3.298	3
BIOINK 3 days hypoxia vs. LAMININK 3 days hypoxia	52.51	50.42	2.095	9.959	4	4	0.2975	3
BIOINK 3 days hypoxia vs. LAMININK 7 days hypoxia	52.51	12.54	39.97	5.814	4	4	9.721	3
BIOINK 7 days hypoxia vs. LAMININK 3 days hypoxia	21.77	50.42	-28.64	11.19	4	4	3.619	3
BIOINK 7 days hypoxia vs. LAMININK 7 days hypoxia	21.77	12.54	9.23	9.888	4	4	1.32	3
LAMININK 3 days hypoxia vs. LAMININK 7 days hypoxia	50.42	12.54	37.87	12.37	4	4	4.331	3
BIOINK day 3 normoxia
MSC vs. U251	120.7	72.79	47.86	5.215	3	3	12.98	2
MSC vs. MSC+U251	120.7	186.7	-66.02	31.05	3	4	3.007	2
MSC vs. DK-MG	120.7	0	120.7	4.625	3	3	36.9	2
MSC vs. MSC+DK-MG	120.7	117.8	2.833	28.86	3	4	0.1388	2
U251 vs. MSC+U251	72.79	186.7	-113.9	32.16	3	4	5.008	2
U251 vs. DK-MG	72.79	0	72.79	1.543	3	3	66.7	2
U251 vs. MSC+DK-MG	72.79	117.8	-45.03	28.86	3	4	2.207	2
MSC+U251 vs. DK-MG	186.7	0	186.7	30.82	4	3	8.566	2
MSC+U251 vs. MSC+DK-MG	186.7	117.8	68.85	53.82	4	4	1.809	3
DK-MG vs. MSC+DK-MG	0	117.8	-117.8	29.93	3	4	5.567	2
BIOINK day 10 normoxia
MSC vs. U251	117.3	64.02	53.23	4.664	4	4	16.14	3
MSC vs. MSC+U251	117.3	171.6	-54.31	31.72	4	4	2.421	3
MSC vs. DK-MG	117.3	13.93	103.3	7.381	4	4	19.8	3
MSC vs. MSC+DK-MG	117.3	126.6	-9.36	12.39	4	4	1.069	3
U251 vs. MSC+U251	64.02	171.6	-107.5	28.8	4	4	5.28	3
U251 vs. DK-MG	64.02	13.93	50.1	4.995	4	4	14.18	3
U251 vs. MSC+DK-MG	64.02	126.6	-62.59	16.86	4	4	5.25	3
MSC+U251 vs. DK-MG	171.6	13.93	157.6	24.9	4	4	8.951	3
MSC+U251 vs. MSC+DK-MG	171.6	126.6	44.95	42.99	4	4	1.478	3
DK-MG vs. MSC+DK-MG	13.93	126.6	-112.7	19.23	4	4	8.287	3
LAMININK 3 days normoxia
MSC vs. U251	57.61	59.9	-2.29	6.524	3	3	0.4964	2
MSC vs. MSC+U251	57.61	141.2	-83.63	3.388	3	4	34.9	2
MSC vs. DK-MG	57.61	10.23	47.38	3.367	3	3	19.9	2
MSC vs. MSC+DK-MG	57.61	79.74	-22.13	12.08	3	4	2.59	2
U251 vs. MSC+U251	59.9	141.2	-81.34	8.182	3	4	14.06	2
U251 vs. DK-MG	59.9	10.23	49.67	3.522	3	3	19.94	2
U251 vs. MSC+DK-MG	59.9	79.74	-19.84	8.062	3	4	3.48	2
MSC+U251 vs. DK-MG	141.2	10.23	131	4.911	4	3	37.73	2
MSC+U251 vs. MSC+DK-MG	141.2	79.74	61.5	12.33	4	4	7.052	3
DK-MG vs. MSC+DK-MG	10.23	79.74	-69.51	10.58	3	4	9.29	2
LAMININK 7 days normoxia
MSC vs. U251	59.6	46.6	13	7.561	4	4	2.432	3
MSC vs. MSC+U251	59.6	129.2	-69.62	13.92	4	4	7.075	3
MSC vs. DK-MG	59.6	0.88	58.72	8.886	4	4	9.345	3
MSC vs. MSC+DK-MG	59.6	65.25	-5.648	10.59	4	4	0.7541	3
U251 vs. MSC+U251	46.6	129.2	-82.62	8.954	4	4	13.05	3
U251 vs. DK-MG	46.6	0.88	45.72	3.822	4	4	16.92	3
U251 vs. MSC+DK-MG	46.6	65.25	-18.65	9.154	4	4	2.881	3
MSC+U251 vs. DK-MG	129.2	0.88	128.3	10.57	4	4	17.18	3
MSC+U251 vs. MSC+DK-MG	129.2	65.25	63.97	18	4	4	5.026	3
DK-MG vs. MSC+DK-MG	0.88	65.25	-64.37	8.789	4	4	10.36	3
BIOINK 3 days hypoxia
MSC vs. U251	9.3	19.07	-9.767	3.15	3	3	4.384	2
MSC vs. MSC+U251	9.3	86.56	-77.26	14.43	3	4	7.571	2
MSC vs. DK-MG	9.3	0.9	8.4	4.206	3	3	2.824	2
MSC vs. MSC+DK-MG	9.3	52.51	-43.21	6.205	3	4	9.848	2
U251 vs. MSC+U251	19.07	86.56	-67.49	13.51	3	4	7.062	2
U251 vs. DK-MG	19.07	0.9	18.17	1.639	3	3	15.68	2
U251 vs. MSC+DK-MG	19.07	52.51	-33.44	8.74	3	4	5.411	2
MSC+U251 vs. DK-MG	86.56	0.9	85.66	12.08	4	3	10.03	2
MSC+U251 vs. MSC+DK-MG	86.56	52.51	34.05	13.41	4	4	3.591	3
DK-MG vs. MSC+DK-MG	0.9	52.51	-51.61	9.14	3	4	7.985	2
BIOINK 7 days hypoxia
MSC vs. U251	1.145	1.64	-0.495	0.9835	4	4	0.7118	3
MSC vs. MSC+U251	1.145	34.43	-33.29	11.82	4	4	3.983	3
MSC vs. DK-MG	1.145	8.813	-7.668	8.277	4	4	1.31	3
MSC vs. MSC+DK-MG	1.145	21.77	-20.63	13.48	4	4	2.163	3
U251 vs. MSC+U251	1.64	34.43	-32.79	11.15	4	4	4.16	3
U251 vs. DK-MG	1.64	8.813	-7.173	7.485	4	4	1.355	3
U251 vs. MSC+DK-MG	1.64	21.77	-20.13	14.35	4	4	1.984	3
MSC+U251 vs. DK-MG	34.43	8.813	25.62	12.89	4	4	2.81	3
MSC+U251 vs. MSC+DK-MG	34.43	21.77	12.66	24.68	4	4	0.7254	3
DK-MG vs. MSC+DK-MG	8.813	21.77	-12.96	18.77	4	4	0.9765	3
LAMININK 3 days hypoxia
MSC vs. U251	24.56	33.37	-8.813	4.417	3	3	2.822	2
MSC vs. MSC+U251	24.56	95.13	-70.58	9.513	3	4	10.49	2
MSC vs. DK-MG	24.56	1.947	22.61	6.933	3	3	4.612	2
MSC vs. MSC+DK-MG	24.56	50.42	-25.86	23.76	3	4	1.539	2
U251 vs. MSC+U251	33.37	95.13	-61.76	8.441	3	4	10.35	2
U251 vs. DK-MG	33.37	1.947	31.42	4.33	3	3	10.26	2
U251 vs. MSC+DK-MG	33.37	50.42	-17.05	19.96	3	4	1.208	2
MSC+U251 vs. DK-MG	95.13	1.947	93.19	6.176	4	3	21.34	2
MSC+U251 vs. MSC+DK-MG	95.13	50.42	44.72	16.98	4	4	3.725	3
DK-MG vs. MSC+DK-MG	1.947	50.42	-48.47	20.82	3	4	3.292	2
LAMININK 7 days hypoxia
MSC vs. U251	3.135	6.27	-3.135	6.003	4	4	0.7385	3
MSC vs. MSC+U251	3.135	21.95	-18.82	3.621	4	4	7.348	3
MSC vs. DK-MG	3.135	3.135	0	5.119	4	4	0	3
MSC vs. MSC+DK-MG	3.135	12.54	-9.408	6.005	4	4	2.215	3
U251 vs. MSC+U251	6.27	21.95	-15.68	3.136	4	4	7.073	3
U251 vs. DK-MG	6.27	3.135	3.135	3.135	4	4	1.414	3
U251 vs. MSC+DK-MG	6.27	12.54	-6.273	6.271	4	4	1.415	3
MSC+U251 vs. DK-MG	21.95	3.135	18.82	3.621	4	4	7.348	3
MSC+U251 vs. MSC+DK-MG	21.95	12.54	9.41	6.006	4	4	2.216	3
DK-MG vs. MSC+DK-MG	3.135	12.54	-9.408	3.136	4	4	4.243	3

## Sheet: CCL4
Table Analyzed	CCL4
Mixed-effects model (REML)	Matching: Both factors
Assume sphericity?	No
Alpha	0.05
Fixed effects (type III)	P value	P value summary	Statistically significant (P < 0,05)?	F (DFn, DFd)	Geisser-Greenhouse's epsilon
Cell type	0.0071	**	Yes	F (1,184, 3,551) = 30,00	0.2959
Culture parameters	0.001	**	Yes	F (1,490, 4,469) = 50,37	0.2128
Cell type x Culture parameters	0.0403	*	Yes	F (1,479, 3,804) = 8,779	0.05284
Random effects	SD	Variance
Experimental replicate	0	0
Experimental replicate x Cell type	11.73	137.6
Experimental replicate x Culture parameters	7.405	54.84
Residual	23.24	540
Was the matching effective?
Chi-square, df	9,296, 2
P value	0.0096
P value summary	**
Is there significant matching (P < 0.05)?	Yes
Data summary
Number of columns (Culture parameters)	8
Number of rows (Cell type)	5
Number of subjects (Experimental replicate)	4
Number of missing values	12
Multiple comparisons
Compare cell means with others in its row and its column
Number of families	13
Number of comparisons per row family	28
Number of comparisons per column family	10
Alpha	0.05
Tukey's multiple comparisons test	Mean Diff,	95,00% CI of diff,	Below threshold?	Summary	Adjusted P Value
MSC
BIOINK day 3 normoxia vs. BIOINK day 10 normoxia	157.7	78,51 to 236,8	Yes	*	0.0134
BIOINK day 3 normoxia vs. LAMININK 3 days normoxia	173.7	132,6 to 214,8	Yes	**	0.0012
BIOINK day 3 normoxia vs. LAMININK 7 days normoxia	173.7	135,2 to 212,1	Yes	***	0.0007
BIOINK day 3 normoxia vs. BIOINK 3 days hypoxia	133.6	74,61 to 192,6	Yes	*	0.0111
BIOINK day 3 normoxia vs. BIOINK 7 days hypoxia	173	134,4 to 211,7	Yes	***	0.0007
BIOINK day 3 normoxia vs. LAMININK 3 days hypoxia	173.7	132,6 to 214,8	Yes	**	0.0012
BIOINK day 3 normoxia vs. LAMININK 7 days hypoxia	173.3	134,8 to 211,8	Yes	***	0.0007
BIOINK day 10 normoxia vs. LAMININK 3 days normoxia	16	-27,64 to 59,64	No	ns	0.304
BIOINK day 10 normoxia vs. LAMININK 7 days normoxia	16	-9,331 to 41,34	No	ns	0.162
BIOINK day 10 normoxia vs. BIOINK 3 days hypoxia	-24.07	-72,62 to 24,47	No	ns	0.184
BIOINK day 10 normoxia vs. BIOINK 7 days hypoxia	15.38	-8,569 to 39,33	No	ns	0.1558
BIOINK day 10 normoxia vs. LAMININK 3 days hypoxia	16	-27,64 to 59,64	No	ns	0.304
BIOINK day 10 normoxia vs. LAMININK 7 days hypoxia	15.67	-10,86 to 42,19	No	ns	0.1895
LAMININK 3 days normoxia vs. LAMININK 7 days normoxia	0
LAMININK 3 days normoxia vs. BIOINK 3 days hypoxia	-40.08	-66,58 to -13,58	Yes	*	0.022
LAMININK 3 days normoxia vs. BIOINK 7 days hypoxia	-0.6225	-4,941 to 3,696	No	ns	0.8404
LAMININK 3 days normoxia vs. LAMININK 3 days hypoxia	0
LAMININK 3 days normoxia vs. LAMININK 7 days hypoxia	-0.3375	-2,394 to 1,719	No	ns	0.7764
LAMININK 7 days normoxia vs. BIOINK 3 days hypoxia	-40.08	-64,87 to -15,29	Yes	*	0.0193
LAMININK 7 days normoxia vs. BIOINK 7 days hypoxia	-0.6225	-3,110 to 1,865	No	ns	0.7542
LAMININK 7 days normoxia vs. LAMININK 3 days hypoxia	0
LAMININK 7 days normoxia vs. LAMININK 7 days hypoxia	-0.3375	-2,450 to 1,775	No	ns	0.9459
BIOINK 3 days hypoxia vs. BIOINK 7 days hypoxia	39.45	10,99 to 67,92	Yes	*	0.0263
BIOINK 3 days hypoxia vs. LAMININK 3 days hypoxia	40.08	13,58 to 66,58	Yes	*	0.022
BIOINK 3 days hypoxia vs. LAMININK 7 days hypoxia	39.74	14,86 to 64,61	Yes	*	0.0197
BIOINK 7 days hypoxia vs. LAMININK 3 days hypoxia	0.6225	-3,696 to 4,941	No	ns	0.8404
BIOINK 7 days hypoxia vs. LAMININK 7 days hypoxia	0.285	-3,732 to 4,302	No	ns	0.9993
LAMININK 3 days hypoxia vs. LAMININK 7 days hypoxia	-0.3375	-2,394 to 1,719	No	ns	0.7764
U251
BIOINK day 3 normoxia vs. BIOINK day 10 normoxia	144.5	96,01 to 192,9	Yes	**	0.0065
BIOINK day 3 normoxia vs. LAMININK 3 days normoxia	75.28	-233,0 to 383,5	No	ns	0.5345
BIOINK day 3 normoxia vs. LAMININK 7 days normoxia	131.7	81,23 to 182,1	Yes	**	0.0089
BIOINK day 3 normoxia vs. BIOINK 3 days hypoxia	114.3	32,66 to 195,8	Yes	*	0.0257
BIOINK day 3 normoxia vs. BIOINK 7 days hypoxia	171.8	123,1 to 220,5	Yes	**	0.0035
BIOINK day 3 normoxia vs. LAMININK 3 days hypoxia	172.4	121,9 to 222,9	Yes	**	0.004
BIOINK day 3 normoxia vs. LAMININK 7 days hypoxia	172.4	125,2 to 219,6	Yes	**	0.0029
BIOINK day 10 normoxia vs. LAMININK 3 days normoxia	-69.19	-335,0 to 196,6	No	ns	0.4944
BIOINK day 10 normoxia vs. LAMININK 7 days normoxia	-12.79	-29,61 to 4,031	No	ns	0.1029
BIOINK day 10 normoxia vs. BIOINK 3 days hypoxia	-30.22	-86,82 to 26,38	No	ns	0.1616
BIOINK day 10 normoxia vs. BIOINK 7 days hypoxia	27.31	16,42 to 38,19	Yes	**	0.0035
BIOINK day 10 normoxia vs. LAMININK 3 days hypoxia	27.93	16,97 to 38,88	Yes	**	0.0093
BIOINK day 10 normoxia vs. LAMININK 7 days hypoxia	27.93	16,68 to 39,18	Yes	**	0.0036
LAMININK 3 days normoxia vs. LAMININK 7 days normoxia	56.4	-204,7 to 317,5	No	ns	0.6123
LAMININK 3 days normoxia vs. BIOINK 3 days hypoxia	38.97	-297,6 to 375,6	No	ns	0.9202
LAMININK 3 days normoxia vs. BIOINK 7 days hypoxia	96.5	-166,8 to 359,8	No	ns	0.3042
LAMININK 3 days normoxia vs. LAMININK 3 days hypoxia	97.12	-186,8 to 381,0	No	ns	0.3383
LAMININK 3 days normoxia vs. LAMININK 7 days hypoxia	97.12	-168,5 to 362,7	No	ns	0.3053
LAMININK 7 days normoxia vs. BIOINK 3 days hypoxia	-17.43	-76,71 to 41,85	No	ns	0.4211
LAMININK 7 days normoxia vs. BIOINK 7 days hypoxia	40.09	34,15 to 46,04	Yes	****	<0,0001
LAMININK 7 days normoxia vs. LAMININK 3 days hypoxia	40.72	33,68 to 47,75	Yes	****	<0,0001
LAMININK 7 days normoxia vs. LAMININK 7 days hypoxia	40.72	34,81 to 46,62	Yes	****	<0,0001
BIOINK 3 days hypoxia vs. BIOINK 7 days hypoxia	57.52	0,2244 to 114,8	Yes	*	0.0496
BIOINK 3 days hypoxia vs. LAMININK 3 days hypoxia	58.15	-1,216 to 117,5	No	ns	0.052
BIOINK 3 days hypoxia vs. LAMININK 7 days hypoxia	58.15	2,618 to 113,7	Yes	*	0.0457
BIOINK 7 days hypoxia vs. LAMININK 3 days hypoxia	0.6225	-1,799 to 3,044	No	ns	0.5021
BIOINK 7 days hypoxia vs. LAMININK 7 days hypoxia	0.6225	-0,6764 to 1,921	No	ns	0.2966
LAMININK 3 days hypoxia vs. LAMININK 7 days hypoxia	0
MSC+U251
BIOINK day 3 normoxia vs. BIOINK day 10 normoxia	185	112,1 to 257,8	Yes	**	0.0033
BIOINK day 3 normoxia vs. LAMININK 3 days normoxia	75.35	-161,6 to 312,3	No	ns	0.5851
BIOINK day 3 normoxia vs. LAMININK 7 days normoxia	178.4	86,87 to 269,9	Yes	**	0.0075
BIOINK day 3 normoxia vs. BIOINK 3 days hypoxia	67.6	-7,639 to 142,8	No	ns	0.0667
BIOINK day 3 normoxia vs. BIOINK 7 days hypoxia	217.5	138,7 to 296,3	Yes	**	0.0026
BIOINK day 3 normoxia vs. LAMININK 3 days hypoxia	76.31	-62,66 to 215,3	No	ns	0.2229
BIOINK day 3 normoxia vs. LAMININK 7 days hypoxia	218.2	91,86 to 344,5	Yes	*	0.0107
BIOINK day 10 normoxia vs. LAMININK 3 days normoxia	-109.6	-414,9 to 195,7	No	ns	0.4939
BIOINK day 10 normoxia vs. LAMININK 7 days normoxia	-6.55	-44,52 to 31,42	No	ns	0.9262
BIOINK day 10 normoxia vs. BIOINK 3 days hypoxia	-117.4	-198,4 to -36,25	Yes	*	0.0178
BIOINK day 10 normoxia vs. BIOINK 7 days hypoxia	32.54	-2,133 to 67,20	No	ns	0.0594
BIOINK day 10 normoxia vs. LAMININK 3 days hypoxia	-108.6	-205,4 to -11,89	Yes	*	0.0364
BIOINK day 10 normoxia vs. LAMININK 7 days hypoxia	33.25	-21,59 to 88,08	No	ns	0.1783
LAMININK 3 days normoxia vs. LAMININK 7 days normoxia	103	-224,3 to 430,4	No	ns	0.5927
LAMININK 3 days normoxia vs. BIOINK 3 days hypoxia	-7.754	-266,1 to 250,5	No	ns	>0,9999
LAMININK 3 days normoxia vs. BIOINK 7 days hypoxia	142.1	-158,8 to 443,1	No	ns	0.3054
LAMININK 3 days normoxia vs. LAMININK 3 days hypoxia	0.9528	-327,7 to 329,6	No	ns	>0,9999
LAMININK 3 days normoxia vs. LAMININK 7 days hypoxia	142.8	-209,0 to 494,7	No	ns	0.4046
LAMININK 7 days normoxia vs. BIOINK 3 days hypoxia	-110.8	-211,2 to -10,42	Yes	*	0.0381
LAMININK 7 days normoxia vs. BIOINK 7 days hypoxia	39.09	-11,58 to 89,75	No	ns	0.0991
LAMININK 7 days normoxia vs. LAMININK 3 days hypoxia	-102.1	-230,8 to 26,62	No	ns	0.0924
LAMININK 7 days normoxia vs. LAMININK 7 days hypoxia	39.8	-26,54 to 106,1	No	ns	0.1827
BIOINK 3 days hypoxia vs. BIOINK 7 days hypoxia	149.9	95,05 to 204,7	Yes	**	0.0027
BIOINK 3 days hypoxia vs. LAMININK 3 days hypoxia	8.707	-127,6 to 145,1	No	ns	0.9996
BIOINK 3 days hypoxia vs. LAMININK 7 days hypoxia	150.6	36,38 to 264,8	Yes	*	0.0232
BIOINK 7 days hypoxia vs. LAMININK 3 days hypoxia	-141.2	-252,3 to -30,03	Yes	*	0.0258
BIOINK 7 days hypoxia vs. LAMININK 7 days hypoxia	0.7125	-64,05 to 65,47	No	ns	>0,9999
LAMININK 3 days hypoxia vs. LAMININK 7 days hypoxia	141.9	61,74 to 222,0	Yes	**	0.01
DK-MG
BIOINK day 3 normoxia vs. BIOINK day 10 normoxia	3.625	-65,38 to 72,63	No	ns	0.9981
BIOINK day 3 normoxia vs. LAMININK 3 days normoxia	6.2	-50,92 to 63,32	No	ns	0.9369
BIOINK day 3 normoxia vs. LAMININK 7 days normoxia	5.863	-49,61 to 61,33	No	ns	0.943
BIOINK day 3 normoxia vs. BIOINK 3 days hypoxia	0	-98,93 to 98,93	No	ns	>0,9999
BIOINK day 3 normoxia vs. BIOINK 7 days hypoxia	5.163	-48,44 to 58,76	No	ns	0.9606
BIOINK day 3 normoxia vs. LAMININK 3 days hypoxia	6.2	-50,92 to 63,32	No	ns	0.9369
BIOINK day 3 normoxia vs. LAMININK 7 days hypoxia	6.2	-47,23 to 59,63	No	ns	0.9196
BIOINK day 10 normoxia vs. LAMININK 3 days normoxia	2.575	-24,04 to 29,19	No	ns	0.9599
BIOINK day 10 normoxia vs. LAMININK 7 days normoxia	2.238	-13,11 to 17,59	No	ns	0.9635
BIOINK day 10 normoxia vs. BIOINK 3 days hypoxia	-3.625	-31,61 to 24,36	No	ns	0.8839
BIOINK day 10 normoxia vs. BIOINK 7 days hypoxia	1.538	-15,19 to 18,27	No	ns	0.9966
BIOINK day 10 normoxia vs. LAMININK 3 days hypoxia	2.575	-24,04 to 29,19	No	ns	0.9599
BIOINK day 10 normoxia vs. LAMININK 7 days hypoxia	2.575	-11,86 to 17,01	No	ns	0.9162
LAMININK 3 days normoxia vs. LAMININK 7 days normoxia	-0.3375	-4,275 to 3,600	No	ns	0.9762
LAMININK 3 days normoxia vs. BIOINK 3 days hypoxia	-6.2	-63,32 to 50,92	No	ns	0.9369
LAMININK 3 days normoxia vs. BIOINK 7 days hypoxia	-1.038	-5,356 to 3,281	No	ns	0.5448
LAMININK 3 days normoxia vs. LAMININK 3 days hypoxia	0
LAMININK 3 days normoxia vs. LAMININK 7 days hypoxia	0
LAMININK 7 days normoxia vs. BIOINK 3 days hypoxia	-5.863	-61,33 to 49,61	No	ns	0.943
LAMININK 7 days normoxia vs. BIOINK 7 days hypoxia	-0.7	-2,972 to 1,572	No	ns	0.6088
LAMININK 7 days normoxia vs. LAMININK 3 days hypoxia	0.3375	-3,600 to 4,275	No	ns	0.9762
LAMININK 7 days normoxia vs. LAMININK 7 days hypoxia	0.3375	-1,775 to 2,450	No	ns	0.9459
BIOINK 3 days hypoxia vs. BIOINK 7 days hypoxia	5.163	-51,89 to 62,22	No	ns	0.9698
BIOINK 3 days hypoxia vs. LAMININK 3 days hypoxia	6.2	-50,92 to 63,32	No	ns	0.9369
BIOINK 3 days hypoxia vs. LAMININK 7 days hypoxia	6.2	-47,23 to 59,63	No	ns	0.9196
BIOINK 7 days hypoxia vs. LAMININK 3 days hypoxia	1.038	-3,281 to 5,356	No	ns	0.5448
BIOINK 7 days hypoxia vs. LAMININK 7 days hypoxia	1.038	-1,450 to 3,525	No	ns	0.3857
LAMININK 3 days hypoxia vs. LAMININK 7 days hypoxia	0
MSC+DK-MG
BIOINK day 3 normoxia vs. BIOINK day 10 normoxia	133.7	-24,31 to 291,8	No	ns	0.0781
BIOINK day 3 normoxia vs. LAMININK 3 days normoxia	61.59	-49,53 to 172,7	No	ns	0.2184
BIOINK day 3 normoxia vs. LAMININK 7 days normoxia	145.6	-35,52 to 326,7	No	ns	0.0892
BIOINK day 3 normoxia vs. BIOINK 3 days hypoxia	38.98	-62,87 to 140,8	No	ns	0.4467
BIOINK day 3 normoxia vs. BIOINK 7 days hypoxia	143.7	-10,01 to 297,5	No	ns	0.06
BIOINK day 3 normoxia vs. LAMININK 3 days hypoxia	86.09	-5,691 to 177,9	No	ns	0.0594
BIOINK day 3 normoxia vs. LAMININK 7 days hypoxia	148.7	-23,99 to 321,3	No	ns	0.0746
BIOINK day 10 normoxia vs. LAMININK 3 days normoxia	-72.15	-136,0 to -8,280	Yes	*	0.0358
BIOINK day 10 normoxia vs. LAMININK 7 days normoxia	11.84	-18,51 to 42,18	No	ns	0.4331
BIOINK day 10 normoxia vs. BIOINK 3 days hypoxia	-94.77	-169,0 to -20,53	Yes	*	0.0254
BIOINK day 10 normoxia vs. BIOINK 7 days hypoxia	9.98	-9,560 to 29,52	No	ns	0.2603
BIOINK day 10 normoxia vs. LAMININK 3 days hypoxia	-47.65	-272,9 to 177,6	No	ns	0.8483
BIOINK day 10 normoxia vs. LAMININK 7 days hypoxia	14.93	-14,58 to 44,43	No	ns	0.2655
LAMININK 3 days normoxia vs. LAMININK 7 days normoxia	83.98	-5,472 to 173,4	No	ns	0.0593
LAMININK 3 days normoxia vs. BIOINK 3 days hypoxia	-22.62	-50,23 to 4,990	No	ns	0.085
LAMININK 3 days normoxia vs. BIOINK 7 days hypoxia	82.13	31,39 to 132,9	Yes	*	0.0129
LAMININK 3 days normoxia vs. LAMININK 3 days hypoxia	24.5	-142,0 to 191,0	No	ns	0.962
LAMININK 3 days normoxia vs. LAMININK 7 days hypoxia	87.08	10,44 to 163,7	Yes	*	0.0352
LAMININK 7 days normoxia vs. BIOINK 3 days hypoxia	-106.6	-200,7 to -12,50	Yes	*	0.0355
LAMININK 7 days normoxia vs. BIOINK 7 days hypoxia	-1.855	-43,49 to 39,78	No	ns	>0,9999
LAMININK 7 days normoxia vs. LAMININK 3 days hypoxia	-59.49	-311,6 to 192,6	No	ns	0.7901
LAMININK 7 days normoxia vs. LAMININK 7 days hypoxia	3.093	-16,27 to 22,45	No	ns	0.9459
BIOINK 3 days hypoxia vs. BIOINK 7 days hypoxia	104.7	42,17 to 167,3	Yes	*	0.0117
BIOINK 3 days hypoxia vs. LAMININK 3 days hypoxia	47.12	-117,7 to 212,0	No	ns	0.6639
BIOINK 3 days hypoxia vs. LAMININK 7 days hypoxia	109.7	29,91 to 189,5	Yes	*	0.0206
BIOINK 7 days hypoxia vs. LAMININK 3 days hypoxia	-57.63	-273,9 to 158,6	No	ns	0.7129
BIOINK 7 days hypoxia vs. LAMININK 7 days hypoxia	4.948	-26,02 to 35,92	No	ns	0.9459
LAMININK 3 days hypoxia vs. LAMININK 7 days hypoxia	62.58	-178,5 to 303,7	No	ns	0.7305
BIOINK day 3 normoxia
MSC vs. U251	1.273	-41,57 to 44,12	No	ns	0.9988
MSC vs. MSC+U251	-63.41	-188,5 to 61,67	No	ns	0.1748
MSC vs. DK-MG	167.5	154,1 to 180,9	Yes	****	<0,0001
MSC vs. MSC+DK-MG	25	-185,8 to 235,8	No	ns	0.8733
U251 vs. MSC+U251	-64.69	-226,7 to 97,30	No	ns	0.2598
U251 vs. DK-MG	166.2	116,2 to 216,2	Yes	**	0.0046
U251 vs. MSC+DK-MG	23.73	-160,3 to 207,7	No	ns	0.844
MSC+U251 vs. DK-MG	230.9	105,5 to 356,2	Yes	*	0.0153
MSC+U251 vs. MSC+DK-MG	88.41	-120,4 to 297,2	No	ns	0.355
DK-MG vs. MSC+DK-MG	-142.5	-351,9 to 66,93	No	ns	0.1034
BIOINK day 10 normoxia
MSC vs. U251	-11.93	-39,71 to 15,86	No	ns	0.3467
MSC vs. MSC+U251	-36.13	-67,60 to -4,662	Yes	*	0.0344
MSC vs. DK-MG	13.43	-9,056 to 35,91	No	ns	0.1792
MSC vs. MSC+DK-MG	1.075	-4,627 to 6,777	No	ns	0.8427
U251 vs. MSC+U251	-24.21	-42,12 to -6,285	Yes	*	0.0219
U251 vs. DK-MG	25.35	7,257 to 43,45	Yes	*	0.0197
U251 vs. MSC+DK-MG	13	-19,33 to 45,33	No	ns	0.3873
MSC+U251 vs. DK-MG	49.56	37,70 to 61,41	Yes	***	0.001
MSC+U251 vs. MSC+DK-MG	37.21	3,628 to 70,78	Yes	*	0.0379
DK-MG vs. MSC+DK-MG	-12.35	-37,21 to 12,50	No	ns	0.2637
LAMININK 3 days normoxia
MSC vs. U251	-97.12	-334,3 to 140,0	No	ns	0.2495
MSC vs. MSC+U251	-161.7	-662,1 to 338,7	No	ns	0.3572
MSC vs. DK-MG	0
MSC vs. MSC+DK-MG	-87.08	-203,6 to 29,40	No	ns	0.0868
U251 vs. MSC+U251	-64.61	-360,2 to 230,9	No	ns	0.5772
U251 vs. DK-MG	97.12	-140,0 to 334,3	No	ns	0.2495
U251 vs. MSC+DK-MG	10.04	-307,8 to 327,9	No	ns	0.9985
MSC+U251 vs. DK-MG	161.7	-338,7 to 662,1	No	ns	0.3572
MSC+U251 vs. MSC+DK-MG	74.65	-255,9 to 405,2	No	ns	0.7578
DK-MG vs. MSC+DK-MG	-87.08	-203,6 to 29,40	No	ns	0.0868
LAMININK 7 days normoxia
MSC vs. U251	-40.72	-45,72 to -35,71	Yes	****	<0,0001
MSC vs. MSC+U251	-58.68	-80,08 to -37,28	Yes	**	0.0028
MSC vs. DK-MG	-0.3375	-2,128 to 1,453	No	ns	0.8427
MSC vs. MSC+DK-MG	-3.093	-19,50 to 13,31	No	ns	0.8427
U251 vs. MSC+U251	-17.97	-44,03 to 8,095	No	ns	0.1287
U251 vs. DK-MG	40.38	34,93 to 45,82	Yes	****	<0,0001
U251 vs. MSC+DK-MG	37.62	23,04 to 52,20	Yes	**	0.0033
MSC+U251 vs. DK-MG	58.35	37,35 to 79,34	Yes	**	0.0027
MSC+U251 vs. MSC+DK-MG	55.59	25,82 to 85,36	Yes	**	0.0086
DK-MG vs. MSC+DK-MG	-2.755	-19,84 to 14,33	No	ns	0.897
BIOINK 3 days hypoxia
MSC vs. U251	-18.07	-67,65 to 31,51	No	ns	0.2994
MSC vs. MSC+U251	-129.4	-272,7 to 13,93	No	ns	0.0608
MSC vs. DK-MG	33.88	8,307 to 59,45	Yes	*	0.029
MSC vs. MSC+DK-MG	-69.62	-209,4 to 70,12	No	ns	0.1802
U251 vs. MSC+U251	-111.3	-294,7 to 72,01	No	ns	0.1271
U251 vs. DK-MG	51.95	-8,709 to 112,6	No	ns	0.0672
U251 vs. MSC+DK-MG	-51.55	-182,2 to 79,09	No	ns	0.2647
MSC+U251 vs. DK-MG	163.3	10,19 to 316,4	Yes	*	0.0442
MSC+U251 vs. MSC+DK-MG	59.79	-48,97 to 168,5	No	ns	0.2145
DK-MG vs. MSC+DK-MG	-103.5	-266,5 to 59,51	No	ns	0.1173
BIOINK 7 days hypoxia
MSC vs. U251	0	-3,113 to 3,113	No	ns	>0,9999
MSC vs. MSC+U251	-18.98	-51,42 to 13,47	No	ns	0.1876
MSC vs. DK-MG	-0.415	-2,616 to 1,786	No	ns	0.8427
MSC vs. MSC+DK-MG	-4.325	-28,76 to 20,11	No	ns	0.8667
U251 vs. MSC+U251	-18.98	-50,35 to 12,40	No	ns	0.1742
U251 vs. DK-MG	-0.415	-3,257 to 2,427	No	ns	0.923
U251 vs. MSC+DK-MG	-4.325	-31,67 to 23,02	No	ns	0.9025
MSC+U251 vs. DK-MG	18.56	-13,09 to 50,21	No	ns	0.1866
MSC+U251 vs. MSC+DK-MG	14.65	-36,84 to 66,14	No	ns	0.6186
DK-MG vs. MSC+DK-MG	-3.91	-29,12 to 21,30	No	ns	0.9079
LAMININK 3 days hypoxia
MSC vs. U251	0
MSC vs. MSC+U251	-160.8	-265,4 to -56,12	Yes	*	0.0217
MSC vs. DK-MG	0
MSC vs. MSC+DK-MG	-62.58	-408,8 to 283,6	No	ns	0.6858
U251 vs. MSC+U251	-160.8	-265,4 to -56,12	Yes	*	0.0217
U251 vs. DK-MG	0
U251 vs. MSC+DK-MG	-62.58	-408,8 to 283,6	No	ns	0.6858
MSC+U251 vs. DK-MG	160.8	56,12 to 265,4	Yes	*	0.0217
MSC+U251 vs. MSC+DK-MG	98.2	-96,41 to 292,8	No	ns	0.2559
DK-MG vs. MSC+DK-MG	-62.58	-408,8 to 283,6	No	ns	0.6858
LAMININK 7 days hypoxia
MSC vs. U251	0.3375	-1,453 to 2,128	No	ns	0.8427
MSC vs. MSC+U251	-18.55	-61,37 to 24,27	No	ns	0.3412
MSC vs. DK-MG	0.3375	-1,453 to 2,128	No	ns	0.8427
MSC vs. MSC+DK-MG	0.3375	-1,453 to 2,128	No	ns	0.8427
U251 vs. MSC+U251	-18.89	-60,25 to 22,48	No	ns	0.3102
U251 vs. DK-MG	0
U251 vs. MSC+DK-MG	0
MSC+U251 vs. DK-MG	18.89	-22,48 to 60,25	No	ns	0.3102
MSC+U251 vs. MSC+DK-MG	18.89	-22,48 to 60,25	No	ns	0.3102
DK-MG vs. MSC+DK-MG	0
Test details	Mean 1	Mean 2	Mean Diff,	SE of diff,	N1	N2	q	DF
MSC
BIOINK day 3 normoxia vs. BIOINK day 10 normoxia	173.7	16	157.7	8.593	3	4	25.95	2
BIOINK day 3 normoxia vs. LAMININK 3 days normoxia	173.7	0	173.7	4.46	3	3	55.07	2
BIOINK day 3 normoxia vs. LAMININK 7 days normoxia	173.7	0	173.7	4.172	3	4	58.87	2
BIOINK day 3 normoxia vs. BIOINK 3 days hypoxia	173.7	40.08	133.6	6.403	3	3	29.51	2
BIOINK day 3 normoxia vs. BIOINK 7 days hypoxia	173.7	0.6225	173	4.198	3	4	58.29	2
BIOINK day 3 normoxia vs. LAMININK 3 days hypoxia	173.7	0	173.7	4.46	3	3	55.07	2
BIOINK day 3 normoxia vs. LAMININK 7 days hypoxia	173.7	0.3375	173.3	4.178	3	4	58.67	2
BIOINK day 10 normoxia vs. LAMININK 3 days normoxia	16	0	16	4.737	4	3	4.777	2
BIOINK day 10 normoxia vs. LAMININK 7 days normoxia	16	0	16	4.047	4	4	5.592	3
BIOINK day 10 normoxia vs. BIOINK 3 days hypoxia	16	40.08	-24.07	5.269	4	3	6.461	2
BIOINK day 10 normoxia vs. BIOINK 7 days hypoxia	16	0.6225	15.38	3.826	4	4	5.685	3
BIOINK day 10 normoxia vs. LAMININK 3 days hypoxia	16	0	16	4.737	4	3	4.777	2
BIOINK day 10 normoxia vs. LAMININK 7 days hypoxia	16	0.3375	15.67	4.238	4	4	5.227	3
LAMININK 3 days normoxia vs. LAMININK 7 days normoxia	0	0	0	0	3	4
LAMININK 3 days normoxia vs. BIOINK 3 days hypoxia	0	40.08	-40.08	2.877	3	3	19.7	2
LAMININK 3 days normoxia vs. BIOINK 7 days hypoxia	0	0.6225	-0.6225	0.4688	3	4	1.878	2
LAMININK 3 days normoxia vs. LAMININK 3 days hypoxia	0	0	0	0	3	3
LAMININK 3 days normoxia vs. LAMININK 7 days hypoxia	0	0.3375	-0.3375	0.2232	3	4	2.138	2
LAMININK 7 days normoxia vs. BIOINK 3 days hypoxia	0	40.08	-40.08	2.691	4	3	21.06	2
LAMININK 7 days normoxia vs. BIOINK 7 days hypoxia	0	0.6225	-0.6225	0.3973	4	4	2.216	3
LAMININK 7 days normoxia vs. LAMININK 3 days hypoxia	0	0	0	0	4	3
LAMININK 7 days normoxia vs. LAMININK 7 days hypoxia	0	0.3375	-0.3375	0.3375	4	4	1.414	3
BIOINK 3 days hypoxia vs. BIOINK 7 days hypoxia	40.08	0.6225	39.45	3.09	3	4	18.06	2
BIOINK 3 days hypoxia vs. LAMININK 3 days hypoxia	40.08	0	40.08	2.877	3	3	19.7	2
BIOINK 3 days hypoxia vs. LAMININK 7 days hypoxia	40.08	0.3375	39.74	2.7	3	4	20.81	2
BIOINK 7 days hypoxia vs. LAMININK 3 days hypoxia	0.6225	0	0.6225	0.4688	4	3	1.878	2
BIOINK 7 days hypoxia vs. LAMININK 7 days hypoxia	0.6225	0.3375	0.285	0.6417	4	4	0.6281	3
LAMININK 3 days hypoxia vs. LAMININK 7 days hypoxia	0	0.3375	-0.3375	0.2232	3	4	2.138	2
U251
BIOINK day 3 normoxia vs. BIOINK day 10 normoxia	172.4	27.93	144.5	5.26	3	4	38.84	2
BIOINK day 3 normoxia vs. LAMININK 3 days normoxia	172.4	97.12	75.28	33.46	3	3	3.181	2
BIOINK day 3 normoxia vs. LAMININK 7 days normoxia	172.4	40.72	131.7	5.476	3	4	34.01	2
BIOINK day 3 normoxia vs. BIOINK 3 days hypoxia	172.4	58.15	114.3	8.856	3	3	18.24	2
BIOINK day 3 normoxia vs. BIOINK 7 days hypoxia	172.4	0.6225	171.8	5.284	3	4	45.97	2
BIOINK day 3 normoxia vs. LAMININK 3 days hypoxia	172.4	0	172.4	5.477	3	3	44.51	2
BIOINK day 3 normoxia vs. LAMININK 7 days hypoxia	172.4	0	172.4	5.124	3	4	47.59	2
BIOINK day 10 normoxia vs. LAMININK 3 days normoxia	27.93	97.12	-69.19	28.85	4	3	3.391	2
BIOINK day 10 normoxia vs. LAMININK 7 days normoxia	27.93	40.72	-12.79	2.687	4	4	6.731	3
BIOINK day 10 normoxia vs. BIOINK 3 days hypoxia	27.93	58.15	-30.22	6.144	4	3	6.956	2
BIOINK day 10 normoxia vs. BIOINK 7 days hypoxia	27.93	0.6225	27.31	1.739	4	4	22.2	3
BIOINK day 10 normoxia vs. LAMININK 3 days hypoxia	27.93	0	27.93	1.189	4	3	33.22	2
BIOINK day 10 normoxia vs. LAMININK 7 days hypoxia	27.93	0	27.93	1.798	4	4	21.97	3
LAMININK 3 days normoxia vs. LAMININK 7 days normoxia	97.12	40.72	56.4	28.34	3	4	2.815	2
LAMININK 3 days normoxia vs. BIOINK 3 days hypoxia	97.12	58.15	38.97	36.54	3	3	1.508	2
LAMININK 3 days normoxia vs. BIOINK 7 days hypoxia	97.12	0.6225	96.5	28.58	3	4	4.775	2
LAMININK 3 days normoxia vs. LAMININK 3 days hypoxia	97.12	0	97.12	30.82	3	3	4.456	2
LAMININK 3 days normoxia vs. LAMININK 7 days hypoxia	97.12	0	97.12	28.83	3	4	4.764	2
LAMININK 7 days normoxia vs. BIOINK 3 days hypoxia	40.72	58.15	-17.43	6.435	4	3	3.831	2
LAMININK 7 days normoxia vs. BIOINK 7 days hypoxia	40.72	0.6225	40.09	0.9497	4	4	59.7	3
LAMININK 7 days normoxia vs. LAMININK 3 days hypoxia	40.72	0	40.72	0.7636	4	3	75.4	2
LAMININK 7 days normoxia vs. LAMININK 7 days hypoxia	40.72	0	40.72	0.9434	4	4	61.03	3
BIOINK 3 days hypoxia vs. BIOINK 7 days hypoxia	58.15	0.6225	57.52	6.22	3	4	13.08	2
BIOINK 3 days hypoxia vs. LAMININK 3 days hypoxia	58.15	0	58.15	6.444	3	3	12.76	2
BIOINK 3 days hypoxia vs. LAMININK 7 days hypoxia	58.15	0	58.15	6.028	3	4	13.64	2
BIOINK 7 days hypoxia vs. LAMININK 3 days hypoxia	0.6225	0	0.6225	0.2628	4	3	3.35	2
BIOINK 7 days hypoxia vs. LAMININK 7 days hypoxia	0.6225	0	0.6225	0.2075	4	4	4.243	3
LAMININK 3 days hypoxia vs. LAMININK 7 days hypoxia	0	0	0	0	3	4
MSC+U251
BIOINK day 3 normoxia vs. BIOINK day 10 normoxia	237.1	52.13	185	11.64	4	4	22.47	3
BIOINK day 3 normoxia vs. LAMININK 3 days normoxia	237.1	161.7	75.35	37.85	4	4	2.815	3
BIOINK day 3 normoxia vs. LAMININK 7 days normoxia	237.1	58.68	178.4	14.62	4	4	17.25	3
BIOINK day 3 normoxia vs. BIOINK 3 days hypoxia	237.1	169.5	67.6	12.02	4	4	7.954	3
BIOINK day 3 normoxia vs. BIOINK 7 days hypoxia	237.1	19.6	217.5	12.59	4	4	24.42	3
BIOINK day 3 normoxia vs. LAMININK 3 days hypoxia	237.1	160.8	76.31	22.2	4	4	4.861	3
BIOINK day 3 normoxia vs. LAMININK 7 days hypoxia	237.1	18.89	218.2	20.18	4	4	15.29	3
BIOINK day 10 normoxia vs. LAMININK 3 days normoxia	52.13	161.7	-109.6	48.78	4	4	3.178	3
BIOINK day 10 normoxia vs. LAMININK 7 days normoxia	52.13	58.68	-6.55	6.065	4	4	1.527	3
BIOINK day 10 normoxia vs. BIOINK 3 days hypoxia	52.13	169.5	-117.4	12.96	4	4	12.81	3
BIOINK day 10 normoxia vs. BIOINK 7 days hypoxia	52.13	19.6	32.54	5.538	4	4	8.308	3
BIOINK day 10 normoxia vs. LAMININK 3 days hypoxia	52.13	160.8	-108.6	15.46	4	4	9.94	3
BIOINK day 10 normoxia vs. LAMININK 7 days hypoxia	52.13	18.89	33.25	8.76	4	4	5.368	3
LAMININK 3 days normoxia vs. LAMININK 7 days normoxia	161.7	58.68	103	52.29	4	4	2.787	3
LAMININK 3 days normoxia vs. BIOINK 3 days hypoxia	161.7	169.5	-7.754	41.26	4	4	0.2658	3
LAMININK 3 days normoxia vs. BIOINK 7 days hypoxia	161.7	19.6	142.1	48.08	4	4	4.181	3
LAMININK 3 days normoxia vs. LAMININK 3 days hypoxia	161.7	160.8	0.9528	52.51	4	4	0.02566	3
LAMININK 3 days normoxia vs. LAMININK 7 days hypoxia	161.7	18.89	142.8	56.22	4	4	3.594	3
LAMININK 7 days normoxia vs. BIOINK 3 days hypoxia	58.68	169.5	-110.8	16.04	4	4	9.772	3
LAMININK 7 days normoxia vs. BIOINK 7 days hypoxia	58.68	19.6	39.09	8.093	4	4	6.83	3
LAMININK 7 days normoxia vs. LAMININK 3 days hypoxia	58.68	160.8	-102.1	20.56	4	4	7.022	3
LAMININK 7 days normoxia vs. LAMININK 7 days hypoxia	58.68	18.89	39.8	10.6	4	4	5.31	3
BIOINK 3 days hypoxia vs. BIOINK 7 days hypoxia	169.5	19.6	149.9	8.76	4	4	24.2	3
BIOINK 3 days hypoxia vs. LAMININK 3 days hypoxia	169.5	160.8	8.707	21.78	4	4	0.5653	3
BIOINK 3 days hypoxia vs. LAMININK 7 days hypoxia	169.5	18.89	150.6	18.25	4	4	11.67	3
BIOINK 7 days hypoxia vs. LAMININK 3 days hypoxia	19.6	160.8	-141.2	17.76	4	4	11.24	3
BIOINK 7 days hypoxia vs. LAMININK 7 days hypoxia	19.6	18.89	0.7125	10.35	4	4	0.0974	3
LAMININK 3 days hypoxia vs. LAMININK 7 days hypoxia	160.8	18.89	141.9	12.81	4	4	15.67	3
DK-MG
BIOINK day 3 normoxia vs. BIOINK day 10 normoxia	6.2	2.575	3.625	7.49	3	4	0.6844	2
BIOINK day 3 normoxia vs. LAMININK 3 days normoxia	6.2	0	6.2	6.2	3	3	1.414	2
BIOINK day 3 normoxia vs. LAMININK 7 days normoxia	6.2	0.3375	5.863	6.022	3	4	1.377	2
BIOINK day 3 normoxia vs. BIOINK 3 days hypoxia	6.2	6.2	0	10.74	3	3	0	2
BIOINK day 3 normoxia vs. BIOINK 7 days hypoxia	6.2	1.038	5.163	5.818	3	4	1.255	2
BIOINK day 3 normoxia vs. LAMININK 3 days hypoxia	6.2	0	6.2	6.2	3	3	1.414	2
BIOINK day 3 normoxia vs. LAMININK 7 days hypoxia	6.2	0	6.2	5.8	3	4	1.512	2
BIOINK day 10 normoxia vs. LAMININK 3 days normoxia	2.575	0	2.575	2.889	4	3	1.261	2
BIOINK day 10 normoxia vs. LAMININK 7 days normoxia	2.575	0.3375	2.238	2.452	4	4	1.29	3
BIOINK day 10 normoxia vs. BIOINK 3 days hypoxia	2.575	6.2	-3.625	3.038	4	3	1.687	2
BIOINK day 10 normoxia vs. BIOINK 7 days hypoxia	2.575	1.038	1.538	2.673	4	4	0.8135	3
BIOINK day 10 normoxia vs. LAMININK 3 days hypoxia	2.575	0	2.575	2.889	4	3	1.261	2
BIOINK day 10 normoxia vs. LAMININK 7 days hypoxia	2.575	0	2.575	2.307	4	4	1.579	3
LAMININK 3 days normoxia vs. LAMININK 7 days normoxia	0	0.3375	-0.3375	0.4275	3	4	1.117	2
LAMININK 3 days normoxia vs. BIOINK 3 days hypoxia	0	6.2	-6.2	6.2	3	3	1.414	2
LAMININK 3 days normoxia vs. BIOINK 7 days hypoxia	0	1.038	-1.038	0.4688	3	4	3.13	2
LAMININK 3 days normoxia vs. LAMININK 3 days hypoxia	0	0	0	0	3	3
LAMININK 3 days normoxia vs. LAMININK 7 days hypoxia	0	0	0	0	3	4
LAMININK 7 days normoxia vs. BIOINK 3 days hypoxia	0.3375	6.2	-5.863	6.022	4	3	1.377	2
LAMININK 7 days normoxia vs. BIOINK 7 days hypoxia	0.3375	1.038	-0.7	0.3629	4	4	2.728	3
LAMININK 7 days normoxia vs. LAMININK 3 days hypoxia	0.3375	0	0.3375	0.4275	4	3	1.117	2
LAMININK 7 days normoxia vs. LAMININK 7 days hypoxia	0.3375	0	0.3375	0.3375	4	4	1.414	3
BIOINK 3 days hypoxia vs. BIOINK 7 days hypoxia	6.2	1.038	5.163	6.193	3	4	1.179	2
BIOINK 3 days hypoxia vs. LAMININK 3 days hypoxia	6.2	0	6.2	6.2	3	3	1.414	2
BIOINK 3 days hypoxia vs. LAMININK 7 days hypoxia	6.2	0	6.2	5.8	3	4	1.512	2
BIOINK 7 days hypoxia vs. LAMININK 3 days hypoxia	1.038	0	1.038	0.4688	4	3	3.13	2
BIOINK 7 days hypoxia vs. LAMININK 7 days hypoxia	1.038	0	1.038	0.3973	4	4	3.693	3
LAMININK 3 days hypoxia vs. LAMININK 7 days hypoxia	0	0	0	0	3	4
MSC+DK-MG
BIOINK day 3 normoxia vs. BIOINK day 10 normoxia	148.7	14.93	133.7	25.25	4	4	7.491	3
BIOINK day 3 normoxia vs. LAMININK 3 days normoxia	148.7	87.08	61.59	17.75	4	4	4.907	3
BIOINK day 3 normoxia vs. LAMININK 7 days normoxia	148.7	3.093	145.6	28.93	4	4	7.116	3
BIOINK day 3 normoxia vs. BIOINK 3 days hypoxia	148.7	109.7	38.98	16.27	4	4	3.388	3
BIOINK day 3 normoxia vs. BIOINK 7 days hypoxia	148.7	4.948	143.7	24.56	4	4	8.276	3
BIOINK day 3 normoxia vs. LAMININK 3 days hypoxia	148.7	62.58	86.09	14.66	4	4	8.304	3
BIOINK day 3 normoxia vs. LAMININK 7 days hypoxia	148.7	0	148.7	27.58	4	4	7.623	3
BIOINK day 10 normoxia vs. LAMININK 3 days normoxia	14.93	87.08	-72.15	10.2	4	4	10	3
BIOINK day 10 normoxia vs. LAMININK 7 days normoxia	14.93	3.093	11.84	4.848	4	4	3.452	3
BIOINK day 10 normoxia vs. BIOINK 3 days hypoxia	14.93	109.7	-94.77	11.86	4	4	11.3	3
BIOINK day 10 normoxia vs. BIOINK 7 days hypoxia	14.93	4.948	9.98	3.122	4	4	4.521	3
BIOINK day 10 normoxia vs. LAMININK 3 days hypoxia	14.93	62.58	-47.65	35.98	4	4	1.873	3
BIOINK day 10 normoxia vs. LAMININK 7 days hypoxia	14.93	0	14.93	4.713	4	4	4.479	3
LAMININK 3 days normoxia vs. LAMININK 7 days normoxia	87.08	3.093	83.98	14.29	4	4	8.311	3
LAMININK 3 days normoxia vs. BIOINK 3 days hypoxia	87.08	109.7	-22.62	4.411	4	4	7.253	3
LAMININK 3 days normoxia vs. BIOINK 7 days hypoxia	87.08	4.948	82.13	8.106	4	4	14.33	3
LAMININK 3 days normoxia vs. LAMININK 3 days hypoxia	87.08	62.58	24.5	26.59	4	4	1.303	3
LAMININK 3 days normoxia vs. LAMININK 7 days hypoxia	87.08	0	87.08	12.24	4	4	10.06	3
LAMININK 7 days normoxia vs. BIOINK 3 days hypoxia	3.093	109.7	-106.6	15.03	4	4	10.03	3
LAMININK 7 days normoxia vs. BIOINK 7 days hypoxia	3.093	4.948	-1.855	6.651	4	4	0.3944	3
LAMININK 7 days normoxia vs. LAMININK 3 days hypoxia	3.093	62.58	-59.49	40.27	4	4	2.089	3
LAMININK 7 days normoxia vs. LAMININK 7 days hypoxia	3.093	0	3.093	3.093	4	4	1.414	3
BIOINK 3 days hypoxia vs. BIOINK 7 days hypoxia	109.7	4.948	104.7	9.996	4	4	14.82	3
BIOINK 3 days hypoxia vs. LAMININK 3 days hypoxia	109.7	62.58	47.12	26.34	4	4	2.53	3
BIOINK 3 days hypoxia vs. LAMININK 7 days hypoxia	109.7	0	109.7	12.75	4	4	12.17	3
BIOINK 7 days hypoxia vs. LAMININK 3 days hypoxia	4.948	62.58	-57.63	34.55	4	4	2.359	3
BIOINK 7 days hypoxia vs. LAMININK 7 days hypoxia	4.948	0	4.948	4.948	4	4	1.414	3
LAMININK 3 days hypoxia vs. LAMININK 7 days hypoxia	62.58	0	62.58	38.51	4	4	2.298	3
BIOINK day 3 normoxia
MSC vs. U251	173.7	172.4	1.273	5.569	3	3	0.3234	2
MSC vs. MSC+U251	173.7	237.1	-63.41	16.26	3	4	5.516	2
MSC vs. DK-MG	173.7	6.2	167.5	1.74	3	3	136.1	2
MSC vs. MSC+DK-MG	173.7	148.7	25	27.4	3	4	1.29	2
U251 vs. MSC+U251	172.4	237.1	-64.69	21.05	3	4	4.345	2
U251 vs. DK-MG	172.4	6.2	166.2	6.496	3	3	36.18	2
U251 vs. MSC+DK-MG	172.4	148.7	23.73	23.91	3	4	1.403	2
MSC+U251 vs. DK-MG	237.1	6.2	230.9	16.29	4	3	20.04	2
MSC+U251 vs. MSC+DK-MG	237.1	148.7	88.41	39.37	4	4	3.176	3
DK-MG vs. MSC+DK-MG	6.2	148.7	-142.5	27.22	3	4	7.403	2
BIOINK day 10 normoxia
MSC vs. U251	16	27.93	-11.93	5.238	4	4	3.22	3
MSC vs. MSC+U251	16	52.13	-36.13	5.932	4	4	8.613	3
MSC vs. DK-MG	16	2.575	13.43	4.239	4	4	4.48	3
MSC vs. MSC+DK-MG	16	14.93	1.075	1.075	4	4	1.414	3
U251 vs. MSC+U251	27.93	52.13	-24.21	3.378	4	4	10.13	3
U251 vs. DK-MG	27.93	2.575	25.35	3.411	4	4	10.51	3
U251 vs. MSC+DK-MG	27.93	14.93	13	6.094	4	4	3.017	3
MSC+U251 vs. DK-MG	52.13	2.575	49.56	2.235	4	4	31.35	3
MSC+U251 vs. MSC+DK-MG	52.13	14.93	37.21	6.33	4	4	8.312	3
DK-MG vs. MSC+DK-MG	2.575	14.93	-12.35	4.686	4	4	3.728	3
LAMININK 3 days normoxia
MSC vs. U251	0	97.12	-97.12	30.82	3	3	4.456	2
MSC vs. MSC+U251	0	161.7	-161.7	65.04	3	4	3.517	2
MSC vs. DK-MG	0	0	0	0	3	3
MSC vs. MSC+DK-MG	0	87.08	-87.08	15.14	3	4	8.134	2
U251 vs. MSC+U251	97.12	161.7	-64.61	38.41	3	4	2.379	2
U251 vs. DK-MG	97.12	0	97.12	30.82	3	3	4.456	2
U251 vs. MSC+DK-MG	97.12	87.08	10.04	41.31	3	4	0.3438	2
MSC+U251 vs. DK-MG	161.7	0	161.7	65.04	4	3	3.517	2
MSC+U251 vs. MSC+DK-MG	161.7	87.08	74.65	62.32	4	4	1.694	3
DK-MG vs. MSC+DK-MG	0	87.08	-87.08	15.14	3	4	8.134	2
LAMININK 7 days normoxia
MSC vs. U251	0	40.72	-40.72	0.9434	4	4	61.03	3
MSC vs. MSC+U251	0	58.68	-58.68	4.034	4	4	20.57	3
MSC vs. DK-MG	0	0.3375	-0.3375	0.3375	4	4	1.414	3
MSC vs. MSC+DK-MG	0	3.093	-3.093	3.093	4	4	1.414	3
U251 vs. MSC+U251	40.72	58.68	-17.97	4.913	4	4	5.172	3
U251 vs. DK-MG	40.72	0.3375	40.38	1.027	4	4	55.6	3
U251 vs. MSC+DK-MG	40.72	3.093	37.62	2.749	4	4	19.35	3
MSC+U251 vs. DK-MG	58.68	0.3375	58.35	3.958	4	4	20.85	3
MSC+U251 vs. MSC+DK-MG	58.68	3.093	55.59	5.612	4	4	14.01	3
DK-MG vs. MSC+DK-MG	0.3375	3.093	-2.755	3.221	4	4	1.21	3
BIOINK 3 days hypoxia
MSC vs. U251	40.08	58.15	-18.07	6.445	3	3	3.965	2
MSC vs. MSC+U251	40.08	169.5	-129.4	18.63	3	4	9.824	2
MSC vs. DK-MG	40.08	6.2	33.88	3.323	3	3	14.42	2
MSC vs. MSC+DK-MG	40.08	109.7	-69.62	18.16	3	4	5.421	2
U251 vs. MSC+U251	58.15	169.5	-111.3	23.83	3	4	6.608	2
U251 vs. DK-MG	58.15	6.2	51.95	7.883	3	3	9.319	2
U251 vs. MSC+DK-MG	58.15	109.7	-51.55	16.98	3	4	4.294	2
MSC+U251 vs. DK-MG	169.5	6.2	163.3	19.9	4	3	11.61	2
MSC+U251 vs. MSC+DK-MG	169.5	109.7	59.79	20.5	4	4	4.124	3
DK-MG vs. MSC+DK-MG	6.2	109.7	-103.5	21.19	3	4	6.909	2
BIOINK 7 days hypoxia
MSC vs. U251	0.6225	0.6225	0	0.5869	4	4	0	3
MSC vs. MSC+U251	0.6225	19.6	-18.98	6.116	4	4	4.388	3
MSC vs. DK-MG	0.6225	1.038	-0.415	0.415	4	4	1.414	3
MSC vs. MSC+DK-MG	0.6225	4.948	-4.325	4.606	4	4	1.328	3
U251 vs. MSC+U251	0.6225	19.6	-18.98	5.915	4	4	4.537	3
U251 vs. DK-MG	0.6225	1.038	-0.415	0.5358	4	4	1.095	3
U251 vs. MSC+DK-MG	0.6225	4.948	-4.325	5.155	4	4	1.187	3
MSC+U251 vs. DK-MG	19.6	1.038	18.56	5.966	4	4	4.399	3
MSC+U251 vs. MSC+DK-MG	19.6	4.948	14.65	9.707	4	4	2.134	3
DK-MG vs. MSC+DK-MG	1.038	4.948	-3.91	4.752	4	4	1.164	3
LAMININK 3 days hypoxia
MSC vs. U251	0	0	0	0	3	3
MSC vs. MSC+U251	0	160.8	-160.8	13.6	3	4	16.72	2
MSC vs. DK-MG	0	0	0	0	3	3
MSC vs. MSC+DK-MG	0	62.58	-62.58	44.99	3	4	1.967	2
U251 vs. MSC+U251	0	160.8	-160.8	13.6	3	4	16.72	2
U251 vs. DK-MG	0	0	0	0	3	3
U251 vs. MSC+DK-MG	0	62.58	-62.58	44.99	3	4	1.967	2
MSC+U251 vs. DK-MG	160.8	0	160.8	13.6	4	3	16.72	2
MSC+U251 vs. MSC+DK-MG	160.8	62.58	98.2	36.69	4	4	3.785	3
DK-MG vs. MSC+DK-MG	0	62.58	-62.58	44.99	3	4	1.967	2
LAMININK 7 days hypoxia
MSC vs. U251	0.3375	0	0.3375	0.3375	4	4	1.414	3
MSC vs. MSC+U251	0.3375	18.89	-18.55	8.073	4	4	3.249	3
MSC vs. DK-MG	0.3375	0	0.3375	0.3375	4	4	1.414	3
MSC vs. MSC+DK-MG	0.3375	0	0.3375	0.3375	4	4	1.414	3
U251 vs. MSC+U251	0	18.89	-18.89	7.798	4	4	3.425	3
U251 vs. DK-MG	0	0	0	0	4	4
U251 vs. MSC+DK-MG	0	0	0	0	4	4
MSC+U251 vs. DK-MG	18.89	0	18.89	7.798	4	4	3.425	3
MSC+U251 vs. MSC+DK-MG	18.89	0	18.89	7.798	4	4	3.425	3
DK-MG vs. MSC+DK-MG	0	0	0	0	4	4

## Sheet: CCL5
Table Analyzed	CCL5
Mixed-effects model (REML)	Matching: Both factors
Assume sphericity?	No
Alpha	0.05
Fixed effects (type III)	P value	P value summary	Statistically significant (P < 0,05)?	F (DFn, DFd)	Geisser-Greenhouse's epsilon
Cell type	0.0647	ns	No	F (1,039, 3,116) = 7,849	0.2597
Culture parameters	0.001	**	Yes	F (2,266, 6,798) = 21,32	0.3237
Cell type x Culture parameters	0.1578	ns	No	F (1,049, 2,696) = 3,789	0.03745
Random effects	SD	Variance
Experimental replicate	0	0
Experimental replicate x Cell type	68.19	4649
Experimental replicate x Culture parameters	0	0
Residual	141.6	20064
Was the matching effective?
Chi-square, df	9,035, 1
P value	0.0026
P value summary	**
Is there significant matching (P < 0.05)?	Yes
Data summary
Number of columns (Culture parameters)	8
Number of rows (Cell type)	5
Number of subjects (Experimental replicate)	4
Number of missing values	12
Multiple comparisons
Compare cell means with others in its row and its column
Number of families	13
Number of comparisons per row family	28
Number of comparisons per column family	10
Alpha	0.05
Tukey's multiple comparisons test	Mean Diff,	95,00% CI of diff,	Below threshold?	Summary	Adjusted P Value
MSC
BIOINK day 3 normoxia vs. BIOINK day 10 normoxia	537.8	180,5 to 895,1	Yes	*	0.0222
BIOINK day 3 normoxia vs. LAMININK 3 days normoxia	539.3	216,2 to 862,3	Yes	*	0.0181
BIOINK day 3 normoxia vs. LAMININK 7 days normoxia	691.9	396,4 to 987,3	Yes	*	0.0106
BIOINK day 3 normoxia vs. BIOINK 3 days hypoxia	732	462,2 to 1002	Yes	**	0.0082
BIOINK day 3 normoxia vs. BIOINK 7 days hypoxia	747.6	505,2 to 990,0	Yes	**	0.0059
BIOINK day 3 normoxia vs. LAMININK 3 days hypoxia	728.1	513,5 to 942,8	Yes	**	0.0042
BIOINK day 3 normoxia vs. LAMININK 7 days hypoxia	746.1	511,9 to 980,3	Yes	**	0.0053
BIOINK day 10 normoxia vs. LAMININK 3 days normoxia	1.523	-163,4 to 166,4	No	ns	>0,9999
BIOINK day 10 normoxia vs. LAMININK 7 days normoxia	154.1	26,20 to 282,0	Yes	*	0.0299
BIOINK day 10 normoxia vs. BIOINK 3 days hypoxia	194.2	26,11 to 362,4	Yes	*	0.0378
BIOINK day 10 normoxia vs. BIOINK 7 days hypoxia	209.8	97,15 to 322,5	Yes	**	0.0086
BIOINK day 10 normoxia vs. LAMININK 3 days hypoxia	190.4	-33,65 to 414,4	No	ns	0.0683
BIOINK day 10 normoxia vs. LAMININK 7 days hypoxia	208.3	80,46 to 336,1	Yes	*	0.0127
LAMININK 3 days normoxia vs. LAMININK 7 days normoxia	152.6	133,3 to 171,9	Yes	****	<0,0001
LAMININK 3 days normoxia vs. BIOINK 3 days hypoxia	192.7	138,0 to 247,4	Yes	**	0.0035
LAMININK 3 days normoxia vs. BIOINK 7 days hypoxia	208.3	147,8 to 268,9	Yes	**	0.0039
LAMININK 3 days normoxia vs. LAMININK 3 days hypoxia	188.9	73,85 to 303,9	Yes	*	0.0187
LAMININK 3 days normoxia vs. LAMININK 7 days hypoxia	206.8	137,5 to 276,0	Yes	**	0.0065
LAMININK 7 days normoxia vs. BIOINK 3 days hypoxia	40.11	-8,437 to 88,66	No	ns	0.0721
LAMININK 7 days normoxia vs. BIOINK 7 days hypoxia	55.72	19,94 to 91,50	Yes	*	0.0144
LAMININK 7 days normoxia vs. LAMININK 3 days hypoxia	36.26	-64,70 to 137,2	No	ns	0.314
LAMININK 7 days normoxia vs. LAMININK 7 days hypoxia	54.18	22,06 to 86,29	Yes	*	0.0114
BIOINK 3 days hypoxia vs. BIOINK 7 days hypoxia	15.61	4,165 to 27,05	Yes	*	0.0271
BIOINK 3 days hypoxia vs. LAMININK 3 days hypoxia	-3.85	-75,29 to 67,59	No	ns	0.9978
BIOINK 3 days hypoxia vs. LAMININK 7 days hypoxia	14.06	-8,993 to 37,12	No	ns	0.1271
BIOINK 7 days hypoxia vs. LAMININK 3 days hypoxia	-19.46	-76,67 to 37,75	No	ns	0.3412
BIOINK 7 days hypoxia vs. LAMININK 7 days hypoxia	-1.545	-18,87 to 15,78	No	ns	0.9971
LAMININK 3 days hypoxia vs. LAMININK 7 days hypoxia	17.91	-30,95 to 66,78	No	ns	0.3041
U251
BIOINK day 3 normoxia vs. BIOINK day 10 normoxia	-3.608	-30,96 to 23,74	No	ns	0.8771
BIOINK day 3 normoxia vs. LAMININK 3 days normoxia	3.86	-14,29 to 22,01	No	ns	0.6224
BIOINK day 3 normoxia vs. LAMININK 7 days normoxia	0.125	-40,16 to 40,41	No	ns	>0,9999
BIOINK day 3 normoxia vs. BIOINK 3 days hypoxia	2.16	-31,48 to 35,80	No	ns	0.9943
BIOINK day 3 normoxia vs. BIOINK 7 days hypoxia	3.78	-13,21 to 20,77	No	ns	0.5936
BIOINK day 3 normoxia vs. LAMININK 3 days hypoxia	3.86	-14,29 to 22,01	No	ns	0.6224
BIOINK day 3 normoxia vs. LAMININK 7 days hypoxia	3.738	-14,03 to 21,51	No	ns	0.6293
BIOINK day 10 normoxia vs. LAMININK 3 days normoxia	7.468	-27,98 to 42,92	No	ns	0.6283
BIOINK day 10 normoxia vs. LAMININK 7 days normoxia	3.733	-28,92 to 36,39	No	ns	0.9887
BIOINK day 10 normoxia vs. BIOINK 3 days hypoxia	5.768	-42,18 to 53,71	No	ns	0.9089
BIOINK day 10 normoxia vs. BIOINK 7 days hypoxia	7.388	-11,34 to 26,11	No	ns	0.4247
BIOINK day 10 normoxia vs. LAMININK 3 days hypoxia	7.468	-27,98 to 42,92	No	ns	0.6283
BIOINK day 10 normoxia vs. LAMININK 7 days hypoxia	7.345	-11,78 to 26,47	No	ns	0.444
LAMININK 3 days normoxia vs. LAMININK 7 days normoxia	-3.735	-28,90 to 21,43	No	ns	0.8271
LAMININK 3 days normoxia vs. BIOINK 3 days hypoxia	-1.7	-17,36 to 13,96	No	ns	0.9369
LAMININK 3 days normoxia vs. BIOINK 7 days hypoxia	-0.08	-0,5675 to 0,4075	No	ns	0.7764
LAMININK 3 days normoxia vs. LAMININK 3 days hypoxia	0
LAMININK 3 days normoxia vs. LAMININK 7 days hypoxia	-0.1225	-0,9804 to 0,7354	No	ns	0.8446
LAMININK 7 days normoxia vs. BIOINK 3 days hypoxia	2.035	-11,38 to 15,45	No	ns	0.8164
LAMININK 7 days normoxia vs. BIOINK 7 days hypoxia	3.655	-10,79 to 18,10	No	ns	0.7471
LAMININK 7 days normoxia vs. LAMININK 3 days hypoxia	3.735	-21,43 to 28,90	No	ns	0.8271
LAMININK 7 days normoxia vs. LAMININK 7 days hypoxia	3.613	-10,22 to 17,45	No	ns	0.7267
BIOINK 3 days hypoxia vs. BIOINK 7 days hypoxia	1.62	-13,04 to 16,28	No	ns	0.9325
BIOINK 3 days hypoxia vs. LAMININK 3 days hypoxia	1.7	-13,96 to 17,36	No	ns	0.9369
BIOINK 3 days hypoxia vs. LAMININK 7 days hypoxia	1.578	-12,36 to 15,52	No	ns	0.9264
BIOINK 7 days hypoxia vs. LAMININK 3 days hypoxia	0.08	-0,4075 to 0,5675	No	ns	0.7764
BIOINK 7 days hypoxia vs. LAMININK 7 days hypoxia	-0.0425	-0,9085 to 0,8235	No	ns	>0,9999
LAMININK 3 days hypoxia vs. LAMININK 7 days hypoxia	-0.1225	-0,9804 to 0,7354	No	ns	0.8446
MSC+U251
BIOINK day 3 normoxia vs. BIOINK day 10 normoxia	627.4	-474,6 to 1729	No	ns	0.2058
BIOINK day 3 normoxia vs. LAMININK 3 days normoxia	491	-1001 to 1983	No	ns	0.5595
BIOINK day 3 normoxia vs. LAMININK 7 days normoxia	854.2	-826,7 to 2535	No	ns	0.2631
BIOINK day 3 normoxia vs. BIOINK 3 days hypoxia	776.8	-674,5 to 2228	No	ns	0.2357
BIOINK day 3 normoxia vs. BIOINK 7 days hypoxia	934.1	-773,4 to 2642	No	ns	0.2248
BIOINK day 3 normoxia vs. LAMININK 3 days hypoxia	881.2	-866,7 to 2629	No	ns	0.2675
BIOINK day 3 normoxia vs. LAMININK 7 days hypoxia	953.1	-798,3 to 2704	No	ns	0.2273
BIOINK day 10 normoxia vs. LAMININK 3 days normoxia	-136.4	-584,0 to 311,2	No	ns	0.617
BIOINK day 10 normoxia vs. LAMININK 7 days normoxia	226.8	-394,5 to 848,0	No	ns	0.4815
BIOINK day 10 normoxia vs. BIOINK 3 days hypoxia	149.4	-202,0 to 500,7	No	ns	0.3728
BIOINK day 10 normoxia vs. BIOINK 7 days hypoxia	306.7	-337,6 to 950,9	No	ns	0.3006
BIOINK day 10 normoxia vs. LAMININK 3 days hypoxia	253.8	-449,8 to 957,5	No	ns	0.4902
BIOINK day 10 normoxia vs. LAMININK 7 days hypoxia	325.7	-370,1 to 1022	No	ns	0.3107
LAMININK 3 days normoxia vs. LAMININK 7 days normoxia	363.2	151,1 to 575,2	Yes	*	0.011
LAMININK 3 days normoxia vs. BIOINK 3 days hypoxia	285.8	44,23 to 527,3	Yes	*	0.0314
LAMININK 3 days normoxia vs. BIOINK 7 days hypoxia	443.1	213,0 to 673,2	Yes	**	0.0078
LAMININK 3 days normoxia vs. LAMININK 3 days hypoxia	390.2	119,7 to 660,8	Yes	*	0.018
LAMININK 3 days normoxia vs. LAMININK 7 days hypoxia	462.1	184,6 to 739,7	Yes	*	0.0119
LAMININK 7 days normoxia vs. BIOINK 3 days hypoxia	-77.41	-425,7 to 270,9	No	ns	0.8235
LAMININK 7 days normoxia vs. BIOINK 7 days hypoxia	79.9	47,08 to 112,7	Yes	**	0.0038
LAMININK 7 days normoxia vs. LAMININK 3 days hypoxia	27.05	-70,58 to 124,7	No	ns	0.686
LAMININK 7 days normoxia vs. LAMININK 7 days hypoxia	98.95	24,23 to 173,7	Yes	*	0.0229
BIOINK 3 days hypoxia vs. BIOINK 7 days hypoxia	157.3	-202,7 to 517,3	No	ns	0.3545
BIOINK 3 days hypoxia vs. LAMININK 3 days hypoxia	104.5	-329,7 to 538,6	No	ns	0.7785
BIOINK 3 days hypoxia vs. LAMININK 7 days hypoxia	176.4	-240,1 to 592,8	No	ns	0.3754
BIOINK 7 days hypoxia vs. LAMININK 3 days hypoxia	-52.84	-135,8 to 30,16	No	ns	0.1591
BIOINK 7 days hypoxia vs. LAMININK 7 days hypoxia	19.05	-37,90 to 76,00	No	ns	0.5469
LAMININK 3 days hypoxia vs. LAMININK 7 days hypoxia	71.89	21,40 to 122,4	Yes	*	0.0186
DK-MG
BIOINK day 3 normoxia vs. BIOINK day 10 normoxia	5.591	2,178 to 9,004	Yes	*	0.0188
BIOINK day 3 normoxia vs. LAMININK 3 days normoxia	3.429	-37,30 to 44,16	No	ns	0.9781
BIOINK day 3 normoxia vs. LAMININK 7 days normoxia	2.671	-6,999 to 12,34	No	ns	0.4582
BIOINK day 3 normoxia vs. BIOINK 3 days hypoxia	2.89	-5,538 to 11,32	No	ns	0.3371
BIOINK day 3 normoxia vs. BIOINK 7 days hypoxia	7.393	3,458 to 11,33	Yes	*	0.0147
BIOINK day 3 normoxia vs. LAMININK 3 days hypoxia	7.393	3,186 to 11,60	Yes	*	0.0165
BIOINK day 3 normoxia vs. LAMININK 7 days hypoxia	7.393	3,458 to 11,33	Yes	*	0.0147
BIOINK day 10 normoxia vs. LAMININK 3 days normoxia	-2.162	-37,33 to 33,01	No	ns	0.9955
BIOINK day 10 normoxia vs. LAMININK 7 days normoxia	-2.92	-6,810 to 0,9699	No	ns	0.1063
BIOINK day 10 normoxia vs. BIOINK 3 days hypoxia	-2.701	-9,769 to 4,368	No	ns	0.2848
BIOINK day 10 normoxia vs. BIOINK 7 days hypoxia	1.803	0,7973 to 2,808	Yes	**	0.0096
BIOINK day 10 normoxia vs. LAMININK 3 days hypoxia	1.803	-0,1302 to 3,735	No	ns	0.0572
BIOINK day 10 normoxia vs. LAMININK 7 days hypoxia	1.803	0,7973 to 2,808	Yes	**	0.0096
LAMININK 3 days normoxia vs. LAMININK 7 days normoxia	-0.7578	-29,58 to 28,06	No	ns	>0,9999
LAMININK 3 days normoxia vs. BIOINK 3 days hypoxia	-0.5387	-34,65 to 33,57	No	ns	>0,9999
LAMININK 3 days normoxia vs. BIOINK 7 days hypoxia	3.965	-30,20 to 38,13	No	ns	0.9196
LAMININK 3 days normoxia vs. LAMININK 3 days hypoxia	3.965	-32,56 to 40,49	No	ns	0.9369
LAMININK 3 days normoxia vs. LAMININK 7 days hypoxia	3.965	-30,20 to 38,13	No	ns	0.9196
LAMININK 7 days normoxia vs. BIOINK 3 days hypoxia	0.2192	-3,449 to 3,888	No	ns	0.9961
LAMININK 7 days normoxia vs. BIOINK 7 days hypoxia	4.723	1,623 to 7,822	Yes	*	0.0154
LAMININK 7 days normoxia vs. LAMININK 3 days hypoxia	4.723	-1,208 to 10,65	No	ns	0.0773
LAMININK 7 days normoxia vs. LAMININK 7 days hypoxia	4.723	1,623 to 7,822	Yes	*	0.0154
BIOINK 3 days hypoxia vs. BIOINK 7 days hypoxia	4.503	-0,6384 to 9,645	No	ns	0.0645
BIOINK 3 days hypoxia vs. LAMININK 3 days hypoxia	4.503	-0,9934 to 10,00	No	ns	0.0733
BIOINK 3 days hypoxia vs. LAMININK 7 days hypoxia	4.503	-0,6384 to 9,645	No	ns	0.0645
BIOINK 7 days hypoxia vs. LAMININK 3 days hypoxia	0
BIOINK 7 days hypoxia vs. LAMININK 7 days hypoxia	0
LAMININK 3 days hypoxia vs. LAMININK 7 days hypoxia	0
MSC+DK-MG
BIOINK day 3 normoxia vs. BIOINK day 10 normoxia	377.2	-911,9 to 1666	No	ns	0.647
BIOINK day 3 normoxia vs. LAMININK 3 days normoxia	323.4	-1453 to 2100	No	ns	0.9094
BIOINK day 3 normoxia vs. LAMININK 7 days normoxia	554.1	-1412 to 2521	No	ns	0.674
BIOINK day 3 normoxia vs. BIOINK 3 days hypoxia	550.7	-1504 to 2606	No	ns	0.7091
BIOINK day 3 normoxia vs. BIOINK 7 days hypoxia	618.5	-1400 to 2637	No	ns	0.6129
BIOINK day 3 normoxia vs. LAMININK 3 days hypoxia	598.6	-1374 to 2571	No	ns	0.6202
BIOINK day 3 normoxia vs. LAMININK 7 days hypoxia	638.2	-1404 to 2681	No	ns	0.5983
BIOINK day 10 normoxia vs. LAMININK 3 days normoxia	-53.73	-541,7 to 434,3	No	ns	0.9908
BIOINK day 10 normoxia vs. LAMININK 7 days normoxia	177	-507,9 to 861,8	No	ns	0.7335
BIOINK day 10 normoxia vs. BIOINK 3 days hypoxia	173.6	-613,4 to 960,6	No	ns	0.8275
BIOINK day 10 normoxia vs. BIOINK 7 days hypoxia	241.4	-502,4 to 985,1	No	ns	0.5698
BIOINK day 10 normoxia vs. LAMININK 3 days hypoxia	221.5	-472,1 to 915,1	No	ns	0.582
BIOINK day 10 normoxia vs. LAMININK 7 days hypoxia	261	-506,2 to 1028	No	ns	0.5342
LAMININK 3 days normoxia vs. LAMININK 7 days normoxia	230.7	23,67 to 437,7	Yes	*	0.0371
LAMININK 3 days normoxia vs. BIOINK 3 days hypoxia	227.3	-101,9 to 556,5	No	ns	0.1308
LAMININK 3 days normoxia vs. BIOINK 7 days hypoxia	295.1	18,52 to 571,7	Yes	*	0.0419
LAMININK 3 days normoxia vs. LAMININK 3 days hypoxia	275.2	54,26 to 496,2	Yes	*	0.0272
LAMININK 3 days normoxia vs. LAMININK 7 days hypoxia	314.7	16,55 to 612,9	Yes	*	0.0431
LAMININK 7 days normoxia vs. BIOINK 3 days hypoxia	-3.403	-138,4 to 131,6	No	ns	>0,9999
LAMININK 7 days normoxia vs. BIOINK 7 days hypoxia	64.4	-11,75 to 140,5	No	ns	0.0782
LAMININK 7 days normoxia vs. LAMININK 3 days hypoxia	44.52	18,19 to 70,84	Yes	*	0.0114
LAMININK 7 days normoxia vs. LAMININK 7 days hypoxia	84.04	-11,70 to 179,8	No	ns	0.0709
BIOINK 3 days hypoxia vs. BIOINK 7 days hypoxia	67.8	-18,85 to 154,5	No	ns	0.0956
BIOINK 3 days hypoxia vs. LAMININK 3 days hypoxia	47.92	-78,90 to 174,7	No	ns	0.456
BIOINK 3 days hypoxia vs. LAMININK 7 days hypoxia	87.45	0,3528 to 174,5	Yes	*	0.0495
BIOINK 7 days hypoxia vs. LAMININK 3 days hypoxia	-19.88	-76,30 to 36,54	No	ns	0.5077
BIOINK 7 days hypoxia vs. LAMININK 7 days hypoxia	19.65	-5,238 to 44,53	No	ns	0.0935
LAMININK 3 days hypoxia vs. LAMININK 7 days hypoxia	39.53	-37,82 to 116,9	No	ns	0.2601
BIOINK day 3 normoxia
MSC vs. U251	746.1	522,4 to 969,7	Yes	**	0.0045
MSC vs. MSC+U251	-218.3	-2428 to 1991	No	ns	0.9227
MSC vs. DK-MG	742.5	533,9 to 951,2	Yes	**	0.0036
MSC vs. MSC+DK-MG	104	-2981 to 3189	No	ns	0.9981
U251 vs. MSC+U251	-964.4	-3360 to 1431	No	ns	0.2564
U251 vs. DK-MG	-3.533	-21,23 to 14,16	No	ns	0.6298
U251 vs. MSC+DK-MG	-642	-3557 to 2273	No	ns	0.5728
MSC+U251 vs. DK-MG	960.8	-1420 to 3341	No	ns	0.2554
MSC+U251 vs. MSC+DK-MG	322.4	-2874 to 3519	No	ns	0.9769
DK-MG vs. MSC+DK-MG	-638.5	-3570 to 2293	No	ns	0.5792
BIOINK day 10 normoxia
MSC vs. U251	204.7	109,6 to 299,7	Yes	**	0.0057
MSC vs. MSC+U251	-128.7	-797,9 to 540,5	No	ns	0.8345
MSC vs. DK-MG	210.4	110,6 to 310,1	Yes	**	0.0061
MSC vs. MSC+DK-MG	-56.58	-635,9 to 522,7	No	ns	0.9793
U251 vs. MSC+U251	-333.4	-914,3 to 247,6	No	ns	0.1956
U251 vs. DK-MG	5.665	-10,93 to 22,26	No	ns	0.4961
U251 vs. MSC+DK-MG	-261.3	-924,6 to 402,1	No	ns	0.4006
MSC+U251 vs. DK-MG	339.1	-244,1 to 922,3	No	ns	0.1901
MSC+U251 vs. MSC+DK-MG	72.13	-1153 to 1297	No	ns	0.9968
DK-MG vs. MSC+DK-MG	-266.9	-933,2 to 399,3	No	ns	0.3897
LAMININK 3 days normoxia
MSC vs. U251	210.6	152,4 to 268,8	Yes	**	0.0034
MSC vs. MSC+U251	-266.6	-713,1 to 179,8	No	ns	0.131
MSC vs. DK-MG	206.7	178,9 to 234,4	Yes	****	<0,0001
MSC vs. MSC+DK-MG	-111.8	-519,4 to 295,8	No	ns	0.4452
U251 vs. MSC+U251	-477.3	-871,6 to -82,91	Yes	*	0.0346
U251 vs. DK-MG	-3.965	-34,47 to 26,54	No	ns	0.841
U251 vs. MSC+DK-MG	-322.5	-779,7 to 134,8	No	ns	0.0968
MSC+U251 vs. DK-MG	473.3	51,73 to 894,9	Yes	*	0.04
MSC+U251 vs. MSC+DK-MG	154.8	-344,3 to 653,9	No	ns	0.561
DK-MG vs. MSC+DK-MG	-318.5	-749,3 to 112,3	No	ns	0.0886
LAMININK 7 days normoxia
MSC vs. U251	54.3	19,40 to 89,20	Yes	*	0.0146
MSC vs. MSC+U251	-56.05	-124,4 to 12,34	No	ns	0.0841
MSC vs. DK-MG	53.31	25,79 to 80,84	Yes	**	0.0078
MSC vs. MSC+DK-MG	-33.73	-116,1 to 48,60	No	ns	0.3756
U251 vs. MSC+U251	-110.4	-170,9 to -49,84	Yes	**	0.0093
U251 vs. DK-MG	-0.9875	-14,67 to 12,69	No	ns	0.993
U251 vs. MSC+DK-MG	-88.03	-185,4 to 9,372	No	ns	0.0653
MSC+U251 vs. DK-MG	109.4	50,74 to 168,0	Yes	**	0.0087
MSC+U251 vs. MSC+DK-MG	22.33	-127,1 to 171,8	No	ns	0.9175
DK-MG vs. MSC+DK-MG	-87.04	-181,2 to 7,157	No	ns	0.0617
BIOINK 3 days hypoxia
MSC vs. U251	16.22	-8,239 to 40,69	No	ns	0.1083
MSC vs. MSC+U251	-173.6	-597,1 to 249,9	No	ns	0.2493
MSC vs. DK-MG	13.42	2,832 to 24,01	Yes	*	0.0316
MSC vs. MSC+DK-MG	-77.24	-171,2 to 16,72	No	ns	0.0726
U251 vs. MSC+U251	-189.8	-606,7 to 227,2	No	ns	0.2099
U251 vs. DK-MG	-2.803	-20,47 to 14,87	No	ns	0.7539
U251 vs. MSC+DK-MG	-93.46	-205,8 to 18,85	No	ns	0.071
MSC+U251 vs. DK-MG	187	-230,2 to 604,2	No	ns	0.2154
MSC+U251 vs. MSC+DK-MG	96.33	-207,4 to 400,0	No	ns	0.5459
DK-MG vs. MSC+DK-MG	-90.66	-188,7 to 7,420	No	ns	0.0581
BIOINK 7 days hypoxia
MSC vs. U251	2.235	-2,742 to 7,212	No	ns	0.3197
MSC vs. MSC+U251	-31.88	-79,58 to 15,83	No	ns	0.1386
MSC vs. DK-MG	2.315	-2,280 to 6,910	No	ns	0.2567
MSC vs. MSC+DK-MG	-25.05	-57,65 to 7,559	No	ns	0.0989
U251 vs. MSC+U251	-34.11	-77,29 to 9,068	No	ns	0.0922
U251 vs. DK-MG	0.08	-0,3444 to 0,5044	No	ns	0.8427
U251 vs. MSC+DK-MG	-27.28	-63,30 to 8,733	No	ns	0.1024
MSC+U251 vs. DK-MG	34.19	-9,292 to 77,67	No	ns	0.0933
MSC+U251 vs. MSC+DK-MG	6.828	-64,54 to 78,19	No	ns	0.9807
DK-MG vs. MSC+DK-MG	-27.36	-63,20 to 8,471	No	ns	0.1004
LAMININK 3 days hypoxia
MSC vs. U251	21.77	-26,19 to 69,74	No	ns	0.2109
MSC vs. MSC+U251	-65.26	-137,5 to 7,008	No	ns	0.0608
MSC vs. DK-MG	21.77	-26,19 to 69,74	No	ns	0.2109
MSC vs. MSC+DK-MG	-25.47	-203,0 to 152,0	No	ns	0.8005
U251 vs. MSC+U251	-87.03	-167,0 to -7,046	Yes	*	0.0425
U251 vs. DK-MG	0
U251 vs. MSC+DK-MG	-47.25	-187,4 to 92,94	No	ns	0.3364
MSC+U251 vs. DK-MG	87.03	7,046 to 167,0	Yes	*	0.0425
MSC+U251 vs. MSC+DK-MG	39.79	-65,24 to 144,8	No	ns	0.426
DK-MG vs. MSC+DK-MG	-47.25	-187,4 to 92,94	No	ns	0.3364
LAMININK 7 days hypoxia
MSC vs. U251	3.738	-6,746 to 14,22	No	ns	0.4665
MSC vs. MSC+U251	-11.28	-32,12 to 9,558	No	ns	0.2216
MSC vs. DK-MG	3.86	-6,491 to 14,21	No	ns	0.4365
MSC vs. MSC+DK-MG	-3.858	-28,16 to 20,45	No	ns	0.9016
U251 vs. MSC+U251	-15.02	-25,99 to -4,045	Yes	*	0.0211
U251 vs. DK-MG	0.1225	-0,2954 to 0,5404	No	ns	0.5989
U251 vs. MSC+DK-MG	-7.595	-23,58 to 8,394	No	ns	0.2879
MSC+U251 vs. DK-MG	15.14	3,909 to 26,37	Yes	*	0.022
MSC+U251 vs. MSC+DK-MG	7.423	-9,371 to 24,22	No	ns	0.3291
DK-MG vs. MSC+DK-MG	-7.718	-23,55 to 8,112	No	ns	0.2738
Test details	Mean 1	Mean 2	Mean Diff,	SE of diff,	N1	N2	q	DF
MSC
BIOINK day 3 normoxia vs. BIOINK day 10 normoxia	749.9	212.2	537.8	38.78	3	4	19.61	2
BIOINK day 3 normoxia vs. LAMININK 3 days normoxia	749.9	210.6	539.3	35.07	3	3	21.75	2
BIOINK day 3 normoxia vs. LAMININK 7 days normoxia	749.9	58.04	691.9	32.07	3	4	30.51	2
BIOINK day 3 normoxia vs. BIOINK 3 days hypoxia	749.9	17.92	732	29.29	3	3	35.35	2
BIOINK day 3 normoxia vs. BIOINK 7 days hypoxia	749.9	2.315	747.6	26.32	3	4	40.18	2
BIOINK day 3 normoxia vs. LAMININK 3 days hypoxia	749.9	21.77	728.1	23.3	3	3	44.19	2
BIOINK day 3 normoxia vs. LAMININK 7 days hypoxia	749.9	3.86	746.1	25.42	3	4	41.5	2
BIOINK day 10 normoxia vs. LAMININK 3 days normoxia	212.2	210.6	1.523	17.9	4	3	0.1203	2
BIOINK day 10 normoxia vs. LAMININK 7 days normoxia	212.2	58.04	154.1	20.43	4	4	10.67	3
BIOINK day 10 normoxia vs. BIOINK 3 days hypoxia	212.2	17.92	194.2	18.25	4	3	15.05	2
BIOINK day 10 normoxia vs. BIOINK 7 days hypoxia	212.2	2.315	209.8	18	4	4	16.48	3
BIOINK day 10 normoxia vs. LAMININK 3 days hypoxia	212.2	21.77	190.4	24.32	4	3	11.07	2
BIOINK day 10 normoxia vs. LAMININK 7 days hypoxia	212.2	3.86	208.3	20.42	4	4	14.42	3
LAMININK 3 days normoxia vs. LAMININK 7 days normoxia	210.6	58.04	152.6	2.092	3	4	103.2	2
LAMININK 3 days normoxia vs. BIOINK 3 days hypoxia	210.6	17.92	192.7	5.939	3	3	45.89	2
LAMININK 3 days normoxia vs. BIOINK 7 days hypoxia	210.6	2.315	208.3	6.574	3	4	44.81	2
LAMININK 3 days normoxia vs. LAMININK 3 days hypoxia	210.6	21.77	188.9	12.48	3	3	21.39	2
LAMININK 3 days normoxia vs. LAMININK 7 days hypoxia	210.6	3.86	206.8	7.52	3	4	38.89	2
LAMININK 7 days normoxia vs. BIOINK 3 days hypoxia	58.04	17.92	40.11	5.27	4	3	10.76	2
LAMININK 7 days normoxia vs. BIOINK 7 days hypoxia	58.04	2.315	55.72	5.717	4	4	13.78	3
LAMININK 7 days normoxia vs. LAMININK 3 days hypoxia	58.04	21.77	36.26	10.96	4	3	4.679	2
LAMININK 7 days normoxia vs. LAMININK 7 days hypoxia	58.04	3.86	54.18	5.13	4	4	14.93	3
BIOINK 3 days hypoxia vs. BIOINK 7 days hypoxia	17.92	2.315	15.61	1.242	3	4	17.77	2
BIOINK 3 days hypoxia vs. LAMININK 3 days hypoxia	17.92	21.77	-3.85	7.755	3	3	0.7021	2
BIOINK 3 days hypoxia vs. LAMININK 7 days hypoxia	17.92	3.86	14.06	2.503	3	4	7.947	2
BIOINK 7 days hypoxia vs. LAMININK 3 days hypoxia	2.315	21.77	-19.46	6.21	4	3	4.431	2
BIOINK 7 days hypoxia vs. LAMININK 7 days hypoxia	2.315	3.86	-1.545	2.768	4	4	0.7893	3
LAMININK 3 days hypoxia vs. LAMININK 7 days hypoxia	21.77	3.86	17.91	5.304	3	4	4.776	2
U251
BIOINK day 3 normoxia vs. BIOINK day 10 normoxia	3.86	7.468	-3.608	2.969	3	4	1.719	2
BIOINK day 3 normoxia vs. LAMININK 3 days normoxia	3.86	0	3.86	1.971	3	3	2.77	2
BIOINK day 3 normoxia vs. LAMININK 7 days normoxia	3.86	3.735	0.125	4.373	3	4	0.04042	2
BIOINK day 3 normoxia vs. BIOINK 3 days hypoxia	3.86	1.7	2.16	3.652	3	3	0.8365	2
BIOINK day 3 normoxia vs. BIOINK 7 days hypoxia	3.86	0.08	3.78	1.844	3	4	2.899	2
BIOINK day 3 normoxia vs. LAMININK 3 days hypoxia	3.86	0	3.86	1.971	3	3	2.77	2
BIOINK day 3 normoxia vs. LAMININK 7 days hypoxia	3.86	0.1225	3.738	1.929	3	4	2.74	2
BIOINK day 10 normoxia vs. LAMININK 3 days normoxia	7.468	0	7.468	3.848	4	3	2.744	2
BIOINK day 10 normoxia vs. LAMININK 7 days normoxia	7.468	3.735	3.733	5.216	4	4	1.012	3
BIOINK day 10 normoxia vs. BIOINK 3 days hypoxia	7.468	1.7	5.768	5.204	4	3	1.567	2
BIOINK day 10 normoxia vs. BIOINK 7 days hypoxia	7.468	0.08	7.388	2.991	4	4	3.493	3
BIOINK day 10 normoxia vs. LAMININK 3 days hypoxia	7.468	0	7.468	3.848	4	3	2.744	2
BIOINK day 10 normoxia vs. LAMININK 7 days hypoxia	7.468	0.1225	7.345	3.055	4	4	3.4	3
LAMININK 3 days normoxia vs. LAMININK 7 days normoxia	0	3.735	-3.735	2.732	3	4	1.933	2
LAMININK 3 days normoxia vs. BIOINK 3 days hypoxia	0	1.7	-1.7	1.7	3	3	1.414	2
LAMININK 3 days normoxia vs. BIOINK 7 days hypoxia	0	0.08	-0.08	0.05292	3	4	2.138	2
LAMININK 3 days normoxia vs. LAMININK 3 days hypoxia	0	0	0	0	3	3
LAMININK 3 days normoxia vs. LAMININK 7 days hypoxia	0	0.1225	-0.1225	0.09313	3	4	1.86	2
LAMININK 7 days normoxia vs. BIOINK 3 days hypoxia	3.735	1.7	2.035	1.456	4	3	1.977	2
LAMININK 7 days normoxia vs. BIOINK 7 days hypoxia	3.735	0.08	3.655	2.307	4	4	2.241	3
LAMININK 7 days normoxia vs. LAMININK 3 days hypoxia	3.735	0	3.735	2.732	4	3	1.933	2
LAMININK 7 days normoxia vs. LAMININK 7 days hypoxia	3.735	0.1225	3.613	2.21	4	4	2.311	3
BIOINK 3 days hypoxia vs. BIOINK 7 days hypoxia	1.7	0.08	1.62	1.591	3	4	1.44	2
BIOINK 3 days hypoxia vs. LAMININK 3 days hypoxia	1.7	0	1.7	1.7	3	3	1.414	2
BIOINK 3 days hypoxia vs. LAMININK 7 days hypoxia	1.7	0.1225	1.578	1.513	3	4	1.474	2
BIOINK 7 days hypoxia vs. LAMININK 3 days hypoxia	0.08	0	0.08	0.05292	4	3	2.138	2
BIOINK 7 days hypoxia vs. LAMININK 7 days hypoxia	0.08	0.1225	-0.0425	0.1383	4	4	0.4344	3
LAMININK 3 days hypoxia vs. LAMININK 7 days hypoxia	0	0.1225	-0.1225	0.09313	3	4	1.86	2
MSC+U251
BIOINK day 3 normoxia vs. BIOINK day 10 normoxia	968.2	340.9	627.4	176	4	4	5.04	3
BIOINK day 3 normoxia vs. LAMININK 3 days normoxia	968.2	477.3	491	238.4	4	4	2.912	3
BIOINK day 3 normoxia vs. LAMININK 7 days normoxia	968.2	114.1	854.2	268.5	4	4	4.499	3
BIOINK day 3 normoxia vs. BIOINK 3 days hypoxia	968.2	191.5	776.8	231.8	4	4	4.738	3
BIOINK day 3 normoxia vs. BIOINK 7 days hypoxia	968.2	34.19	934.1	272.8	4	4	4.843	3
BIOINK day 3 normoxia vs. LAMININK 3 days hypoxia	968.2	87.03	881.2	279.2	4	4	4.463	3
BIOINK day 3 normoxia vs. LAMININK 7 days hypoxia	968.2	15.14	953.1	279.8	4	4	4.818	3
BIOINK day 10 normoxia vs. LAMININK 3 days normoxia	340.9	477.3	-136.4	71.51	4	4	2.698	3
BIOINK day 10 normoxia vs. LAMININK 7 days normoxia	340.9	114.1	226.8	99.25	4	4	3.231	3
BIOINK day 10 normoxia vs. BIOINK 3 days hypoxia	340.9	191.5	149.4	56.13	4	4	3.763	3
BIOINK day 10 normoxia vs. BIOINK 7 days hypoxia	340.9	34.19	306.7	102.9	4	4	4.214	3
BIOINK day 10 normoxia vs. LAMININK 3 days hypoxia	340.9	87.03	253.8	112.4	4	4	3.193	3
BIOINK day 10 normoxia vs. LAMININK 7 days hypoxia	340.9	15.14	325.7	111.2	4	4	4.144	3
LAMININK 3 days normoxia vs. LAMININK 7 days normoxia	477.3	114.1	363.2	33.88	4	4	15.16	3
LAMININK 3 days normoxia vs. BIOINK 3 days hypoxia	477.3	191.5	285.8	38.59	4	4	10.47	3
LAMININK 3 days normoxia vs. BIOINK 7 days hypoxia	477.3	34.19	443.1	36.76	4	4	17.05	3
LAMININK 3 days normoxia vs. LAMININK 3 days hypoxia	477.3	87.03	390.2	43.22	4	4	12.77	3
LAMININK 3 days normoxia vs. LAMININK 7 days hypoxia	477.3	15.14	462.1	44.34	4	4	14.74	3
LAMININK 7 days normoxia vs. BIOINK 3 days hypoxia	114.1	191.5	-77.41	55.64	4	4	1.967	3
LAMININK 7 days normoxia vs. BIOINK 7 days hypoxia	114.1	34.19	79.9	5.243	4	4	21.55	3
LAMININK 7 days normoxia vs. LAMININK 3 days hypoxia	114.1	87.03	27.05	15.6	4	4	2.453	3
LAMININK 7 days normoxia vs. LAMININK 7 days hypoxia	114.1	15.14	98.95	11.94	4	4	11.72	3
BIOINK 3 days hypoxia vs. BIOINK 7 days hypoxia	191.5	34.19	157.3	57.51	4	4	3.868	3
BIOINK 3 days hypoxia vs. LAMININK 3 days hypoxia	191.5	87.03	104.5	69.36	4	4	2.13	3
BIOINK 3 days hypoxia vs. LAMININK 7 days hypoxia	191.5	15.14	176.4	66.53	4	4	3.749	3
BIOINK 7 days hypoxia vs. LAMININK 3 days hypoxia	34.19	87.03	-52.84	13.26	4	4	5.636	3
BIOINK 7 days hypoxia vs. LAMININK 7 days hypoxia	34.19	15.14	19.05	9.097	4	4	2.961	3
LAMININK 3 days hypoxia vs. LAMININK 7 days hypoxia	87.03	15.14	71.89	8.067	4	4	12.6	3
DK-MG
BIOINK day 3 normoxia vs. BIOINK day 10 normoxia	7.393	1.803	5.591	0.3705	3	4	21.34	2
BIOINK day 3 normoxia vs. LAMININK 3 days normoxia	7.393	3.965	3.429	4.421	3	3	1.097	2
BIOINK day 3 normoxia vs. LAMININK 7 days normoxia	7.393	4.723	2.671	1.05	3	4	3.599	2
BIOINK day 3 normoxia vs. BIOINK 3 days hypoxia	7.393	4.503	2.89	0.9149	3	3	4.467	2
BIOINK day 3 normoxia vs. BIOINK 7 days hypoxia	7.393	0	7.393	0.4272	3	4	24.48	2
BIOINK day 3 normoxia vs. LAMININK 3 days hypoxia	7.393	0	7.393	0.4567	3	3	22.9	2
BIOINK day 3 normoxia vs. LAMININK 7 days hypoxia	7.393	0	7.393	0.4272	3	4	24.48	2
BIOINK day 10 normoxia vs. LAMININK 3 days normoxia	1.803	3.965	-2.162	3.817	4	3	0.801	2
BIOINK day 10 normoxia vs. LAMININK 7 days normoxia	1.803	4.723	-2.92	0.6214	4	4	6.645	3
BIOINK day 10 normoxia vs. BIOINK 3 days hypoxia	1.803	4.503	-2.701	0.7673	4	3	4.978	2
BIOINK day 10 normoxia vs. BIOINK 7 days hypoxia	1.803	0	1.803	0.1606	4	4	15.87	3
BIOINK day 10 normoxia vs. LAMININK 3 days hypoxia	1.803	0	1.803	0.2098	4	3	12.15	2
BIOINK day 10 normoxia vs. LAMININK 7 days hypoxia	1.803	0	1.803	0.1606	4	4	15.87	3
LAMININK 3 days normoxia vs. LAMININK 7 days normoxia	3.965	4.723	-0.7578	3.128	3	4	0.3426	2
LAMININK 3 days normoxia vs. BIOINK 3 days hypoxia	3.965	4.503	-0.5387	3.703	3	3	0.2057	2
LAMININK 3 days normoxia vs. BIOINK 7 days hypoxia	3.965	0	3.965	3.709	3	4	1.512	2
LAMININK 3 days normoxia vs. LAMININK 3 days hypoxia	3.965	0	3.965	3.965	3	3	1.414	2
LAMININK 3 days normoxia vs. LAMININK 7 days hypoxia	3.965	0	3.965	3.709	3	4	1.512	2
LAMININK 7 days normoxia vs. BIOINK 3 days hypoxia	4.723	4.503	0.2192	0.3982	4	3	0.7783	2
LAMININK 7 days normoxia vs. BIOINK 7 days hypoxia	4.723	0	4.723	0.4952	4	4	13.49	3
LAMININK 7 days normoxia vs. LAMININK 3 days hypoxia	4.723	0	4.723	0.6437	4	3	10.37	2
LAMININK 7 days normoxia vs. LAMININK 7 days hypoxia	4.723	0	4.723	0.4952	4	4	13.49	3
BIOINK 3 days hypoxia vs. BIOINK 7 days hypoxia	4.503	0	4.503	0.5581	3	4	11.41	2
BIOINK 3 days hypoxia vs. LAMININK 3 days hypoxia	4.503	0	4.503	0.5967	3	3	10.67	2
BIOINK 3 days hypoxia vs. LAMININK 7 days hypoxia	4.503	0	4.503	0.5581	3	4	11.41	2
BIOINK 7 days hypoxia vs. LAMININK 3 days hypoxia	0	0	0	0	4	3
BIOINK 7 days hypoxia vs. LAMININK 7 days hypoxia	0	0	0	0	4	4
LAMININK 3 days hypoxia vs. LAMININK 7 days hypoxia	0	0	0	0	3	4
MSC+DK-MG
BIOINK day 3 normoxia vs. BIOINK day 10 normoxia	645.9	268.7	377.2	205.9	4	4	2.59	3
BIOINK day 3 normoxia vs. LAMININK 3 days normoxia	645.9	322.5	323.4	283.7	4	4	1.612	3
BIOINK day 3 normoxia vs. LAMININK 7 days normoxia	645.9	91.76	554.1	314.1	4	4	2.495	3
BIOINK day 3 normoxia vs. BIOINK 3 days hypoxia	645.9	95.16	550.7	328.3	4	4	2.373	3
BIOINK day 3 normoxia vs. BIOINK 7 days hypoxia	645.9	27.36	618.5	322.5	4	4	2.712	3
BIOINK day 3 normoxia vs. LAMININK 3 days hypoxia	645.9	47.25	598.6	315.2	4	4	2.686	3
BIOINK day 3 normoxia vs. LAMININK 7 days hypoxia	645.9	7.718	638.2	326.3	4	4	2.766	3
BIOINK day 10 normoxia vs. LAMININK 3 days normoxia	268.7	322.5	-53.73	77.96	4	4	0.9746	3
BIOINK day 10 normoxia vs. LAMININK 7 days normoxia	268.7	91.76	177	109.4	4	4	2.288	3
BIOINK day 10 normoxia vs. BIOINK 3 days hypoxia	268.7	95.16	173.6	125.7	4	4	1.952	3
BIOINK day 10 normoxia vs. BIOINK 7 days hypoxia	268.7	27.36	241.4	118.8	4	4	2.873	3
BIOINK day 10 normoxia vs. LAMININK 3 days hypoxia	268.7	47.25	221.5	110.8	4	4	2.827	3
BIOINK day 10 normoxia vs. LAMININK 7 days hypoxia	268.7	7.718	261	122.6	4	4	3.012	3
LAMININK 3 days normoxia vs. LAMININK 7 days normoxia	322.5	91.76	230.7	33.07	4	4	9.865	3
LAMININK 3 days normoxia vs. BIOINK 3 days hypoxia	322.5	95.16	227.3	52.6	4	4	6.112	3
LAMININK 3 days normoxia vs. BIOINK 7 days hypoxia	322.5	27.36	295.1	44.18	4	4	9.445	3
LAMININK 3 days normoxia vs. LAMININK 3 days hypoxia	322.5	47.25	275.2	35.3	4	4	11.03	3
LAMININK 3 days normoxia vs. LAMININK 7 days hypoxia	322.5	7.718	314.7	47.64	4	4	9.344	3
LAMININK 7 days normoxia vs. BIOINK 3 days hypoxia	91.76	95.16	-3.403	21.56	4	4	0.2232	3
LAMININK 7 days normoxia vs. BIOINK 7 days hypoxia	91.76	27.36	64.4	12.16	4	4	7.487	3
LAMININK 7 days normoxia vs. LAMININK 3 days hypoxia	91.76	47.25	44.52	4.205	4	4	14.97	3
LAMININK 7 days normoxia vs. LAMININK 7 days hypoxia	91.76	7.718	84.04	15.3	4	4	7.771	3
BIOINK 3 days hypoxia vs. BIOINK 7 days hypoxia	95.16	27.36	67.8	13.84	4	4	6.927	3
BIOINK 3 days hypoxia vs. LAMININK 3 days hypoxia	95.16	47.25	47.92	20.26	4	4	3.345	3
BIOINK 3 days hypoxia vs. LAMININK 7 days hypoxia	95.16	7.718	87.45	13.91	4	4	8.888	3
BIOINK 7 days hypoxia vs. LAMININK 3 days hypoxia	27.36	47.25	-19.88	9.013	4	4	3.12	3
BIOINK 7 days hypoxia vs. LAMININK 7 days hypoxia	27.36	7.718	19.65	3.975	4	4	6.989	3
LAMININK 3 days hypoxia vs. LAMININK 7 days hypoxia	47.25	7.718	39.53	12.36	4	4	4.524	3
BIOINK day 3 normoxia
MSC vs. U251	749.9	3.86	746.1	29.06	3	3	36.3	2
MSC vs. MSC+U251	749.9	968.2	-218.3	287.1	3	4	1.075	2
MSC vs. DK-MG	749.9	7.393	742.5	27.12	3	3	38.72	2
MSC vs. MSC+DK-MG	749.9	645.9	104	401	3	4	0.3669	2
U251 vs. MSC+U251	3.86	968.2	-964.4	311.3	3	4	4.381	2
U251 vs. DK-MG	3.86	7.393	-3.533	2.3	3	3	2.173	2
U251 vs. MSC+DK-MG	3.86	645.9	-642	378.9	3	4	2.396	2
MSC+U251 vs. DK-MG	968.2	7.393	960.8	309.4	4	3	4.392	2
MSC+U251 vs. MSC+DK-MG	968.2	645.9	322.4	602.6	4	4	0.7565	3
DK-MG vs. MSC+DK-MG	7.393	645.9	-638.5	380.9	3	4	2.37	2
BIOINK day 10 normoxia
MSC vs. U251	212.2	7.468	204.7	17.92	4	4	16.16	3
MSC vs. MSC+U251	212.2	340.9	-128.7	126.2	4	4	1.443	3
MSC vs. DK-MG	212.2	1.803	210.4	18.8	4	4	15.82	3
MSC vs. MSC+DK-MG	212.2	268.7	-56.58	109.2	4	4	0.7327	3
U251 vs. MSC+U251	7.468	340.9	-333.4	109.5	4	4	4.305	3
U251 vs. DK-MG	7.468	1.803	5.665	3.129	4	4	2.56	3
U251 vs. MSC+DK-MG	7.468	268.7	-261.3	125.1	4	4	2.955	3
MSC+U251 vs. DK-MG	340.9	1.803	339.1	109.9	4	4	4.361	3
MSC+U251 vs. MSC+DK-MG	340.9	268.7	72.13	231	4	4	0.4417	3
DK-MG vs. MSC+DK-MG	1.803	268.7	-266.9	125.6	4	4	3.006	3
LAMININK 3 days normoxia
MSC vs. U251	210.6	0	210.6	7.563	3	3	39.39	2
MSC vs. MSC+U251	210.6	477.3	-266.6	58.02	3	4	6.499	2
MSC vs. DK-MG	210.6	3.965	206.7	3.608	3	3	81	2
MSC vs. MSC+DK-MG	210.6	322.5	-111.8	52.97	3	4	2.985	2
U251 vs. MSC+U251	0	477.3	-477.3	51.25	3	4	13.17	2
U251 vs. DK-MG	0	3.965	-3.965	3.965	3	3	1.414	2
U251 vs. MSC+DK-MG	0	322.5	-322.5	59.43	3	4	7.673	2
MSC+U251 vs. DK-MG	477.3	3.965	473.3	54.79	4	3	12.22	2
MSC+U251 vs. MSC+DK-MG	477.3	322.5	154.8	94.09	4	4	2.327	3
DK-MG vs. MSC+DK-MG	3.965	322.5	-318.5	55.99	3	4	8.045	2
LAMININK 7 days normoxia
MSC vs. U251	58.04	3.735	54.3	6.58	4	4	11.67	3
MSC vs. MSC+U251	58.04	114.1	-56.05	12.89	4	4	6.148	3
MSC vs. DK-MG	58.04	4.723	53.31	5.189	4	4	14.53	3
MSC vs. MSC+DK-MG	58.04	91.76	-33.73	15.52	4	4	3.073	3
U251 vs. MSC+U251	3.735	114.1	-110.4	11.41	4	4	13.68	3
U251 vs. DK-MG	3.735	4.723	-0.9875	2.579	4	4	0.5415	3
U251 vs. MSC+DK-MG	3.735	91.76	-88.03	18.36	4	4	6.78	3
MSC+U251 vs. DK-MG	114.1	4.723	109.4	11.05	4	4	13.99	3
MSC+U251 vs. MSC+DK-MG	114.1	91.76	22.33	28.17	4	4	1.121	3
DK-MG vs. MSC+DK-MG	4.723	91.76	-87.04	17.76	4	4	6.932	3
BIOINK 3 days hypoxia
MSC vs. U251	17.92	1.7	16.22	3.179	3	3	7.216	2
MSC vs. MSC+U251	17.92	191.5	-173.6	55.04	3	4	4.459	2
MSC vs. DK-MG	17.92	4.503	13.42	1.376	3	3	13.79	2
MSC vs. MSC+DK-MG	17.92	95.16	-77.24	12.21	3	4	8.945	2
U251 vs. MSC+U251	1.7	191.5	-189.8	54.19	3	4	4.953	2
U251 vs. DK-MG	1.7	4.503	-2.803	2.297	3	3	1.726	2
U251 vs. MSC+DK-MG	1.7	95.16	-93.46	14.6	3	4	9.055	2
MSC+U251 vs. DK-MG	191.5	4.503	187	54.22	4	3	4.877	2
MSC+U251 vs. MSC+DK-MG	191.5	95.16	96.33	57.26	4	4	2.379	3
DK-MG vs. MSC+DK-MG	4.503	95.16	-90.66	12.75	3	4	10.06	2
BIOINK 7 days hypoxia
MSC vs. U251	2.315	0.08	2.235	0.9382	4	4	3.369	3
MSC vs. MSC+U251	2.315	34.19	-31.88	8.994	4	4	5.012	3
MSC vs. DK-MG	2.315	0	2.315	0.8663	4	4	3.779	3
MSC vs. MSC+DK-MG	2.315	27.36	-25.05	6.147	4	4	5.763	3
U251 vs. MSC+U251	0.08	34.19	-34.11	8.14	4	4	5.926	3
U251 vs. DK-MG	0.08	0	0.08	0.08	4	4	1.414	3
U251 vs. MSC+DK-MG	0.08	27.36	-27.28	6.79	4	4	5.683	3
MSC+U251 vs. DK-MG	34.19	0	34.19	8.197	4	4	5.899	3
MSC+U251 vs. MSC+DK-MG	34.19	27.36	6.828	13.45	4	4	0.7177	3
DK-MG vs. MSC+DK-MG	0	27.36	-27.36	6.755	4	4	5.728	3
LAMININK 3 days hypoxia
MSC vs. U251	21.77	0	21.77	6.234	3	3	4.94	2
MSC vs. MSC+U251	21.77	87.03	-65.26	9.393	3	4	9.826	2
MSC vs. DK-MG	21.77	0	21.77	6.234	3	3	4.94	2
MSC vs. MSC+DK-MG	21.77	47.25	-25.47	23.07	3	4	1.562	2
U251 vs. MSC+U251	0	87.03	-87.03	10.4	3	4	11.84	2
U251 vs. DK-MG	0	0	0	0	3	3
U251 vs. MSC+DK-MG	0	47.25	-47.25	18.22	3	4	3.667	2
MSC+U251 vs. DK-MG	87.03	0	87.03	10.4	4	3	11.84	2
MSC+U251 vs. MSC+DK-MG	87.03	47.25	39.79	19.8	4	4	2.842	3
DK-MG vs. MSC+DK-MG	0	47.25	-47.25	18.22	3	4	3.667	2
LAMININK 7 days hypoxia
MSC vs. U251	3.86	0.1225	3.738	1.976	4	4	2.674	3
MSC vs. MSC+U251	3.86	15.14	-11.28	3.928	4	4	4.061	3
MSC vs. DK-MG	3.86	0	3.86	1.951	4	4	2.797	3
MSC vs. MSC+DK-MG	3.86	7.718	-3.858	4.582	4	4	1.191	3
U251 vs. MSC+U251	0.1225	15.14	-15.02	2.068	4	4	10.27	3
U251 vs. DK-MG	0.1225	0	0.1225	0.07878	4	4	2.199	3
U251 vs. MSC+DK-MG	0.1225	7.718	-7.595	3.014	4	4	3.563	3
MSC+U251 vs. DK-MG	15.14	0	15.14	2.117	4	4	10.11	3
MSC+U251 vs. MSC+DK-MG	15.14	7.718	7.423	3.166	4	4	3.316	3
DK-MG vs. MSC+DK-MG	0	7.718	-7.718	2.984	4	4	3.657	3

## Sheet: CXCL1
Table Analyzed	CXCL1
Mixed-effects model (REML)	Matching: Both factors
Assume sphericity?	No
Alpha	0.05
Fixed effects (type III)	P value	P value summary	Statistically significant (P < 0,05)?	F (DFn, DFd)	Geisser-Greenhouse's epsilon
Cell type	0.0341	*	Yes	F (1,513, 4,538) = 8,233	0.3782
Culture parameters	0.0295	*	Yes	F (1,851, 5,554) = 7,235	0.2645
Cell type x Culture parameters	0.1808	ns	No	F (2,240, 5,760) = 2,328	0.08
Random effects	SD	Variance
Experimental replicate	0	0
Experimental replicate x Cell type	163.5	26726
Experimental replicate x Culture parameters	0	0
Residual	253.4	64196
Was the matching effective?
Chi-square, df	19,24, 1
P value	<0,0001
P value summary	****
Is there significant matching (P < 0.05)?	Yes
Data summary
Number of columns (Culture parameters)	8
Number of rows (Cell type)	5
Number of subjects (Experimental replicate)	4
Number of missing values	12
Multiple comparisons
Compare cell means with others in its row and its column
Number of families	13
Number of comparisons per row family	28
Number of comparisons per column family	10
Alpha	0.05
Tukey's multiple comparisons test	Mean Diff,	95,00% CI of diff,	Below threshold?	Summary	Adjusted P Value
MSC
BIOINK day 3 normoxia vs. BIOINK day 10 normoxia	689.4	216,4 to 1162	Yes	*	0.0237
BIOINK day 3 normoxia vs. LAMININK 3 days normoxia	598.4	12,43 to 1184	Yes	*	0.048
BIOINK day 3 normoxia vs. LAMININK 7 days normoxia	731.3	138,3 to 1324	Yes	*	0.0332
BIOINK day 3 normoxia vs. BIOINK 3 days hypoxia	732.6	109,0 to 1356	Yes	*	0.0365
BIOINK day 3 normoxia vs. BIOINK 7 days hypoxia	742.7	160,0 to 1326	Yes	*	0.0311
BIOINK day 3 normoxia vs. LAMININK 3 days hypoxia	682.5	-114,6 to 1480	No	ns	0.0674
BIOINK day 3 normoxia vs. LAMININK 7 days hypoxia	741.4	144,4 to 1338	Yes	*	0.0328
BIOINK day 10 normoxia vs. LAMININK 3 days normoxia	-91	-255,4 to 73,36	No	ns	0.1514
BIOINK day 10 normoxia vs. LAMININK 7 days normoxia	41.94	-81,10 to 165,0	No	ns	0.5327
BIOINK day 10 normoxia vs. BIOINK 3 days hypoxia	43.2	-132,1 to 218,5	No	ns	0.5288
BIOINK day 10 normoxia vs. BIOINK 7 days hypoxia	53.34	-126,5 to 233,2	No	ns	0.6372
BIOINK day 10 normoxia vs. LAMININK 3 days hypoxia	-6.932	-465,9 to 452,0	No	ns	>0,9999
BIOINK day 10 normoxia vs. LAMININK 7 days hypoxia	52	-164,0 to 267,9	No	ns	0.7781
LAMININK 3 days normoxia vs. LAMININK 7 days normoxia	132.9	86,44 to 179,5	Yes	**	0.0073
LAMININK 3 days normoxia vs. BIOINK 3 days hypoxia	134.2	90,00 to 178,4	Yes	**	0.0062
LAMININK 3 days normoxia vs. BIOINK 7 days hypoxia	144.3	55,90 to 232,8	Yes	*	0.0189
LAMININK 3 days normoxia vs. LAMININK 3 days hypoxia	84.07	-253,1 to 421,3	No	ns	0.5214
LAMININK 3 days normoxia vs. LAMININK 7 days hypoxia	143	29,62 to 256,4	Yes	*	0.0318
LAMININK 7 days normoxia vs. BIOINK 3 days hypoxia	1.258	-33,11 to 35,63	No	ns	0.9998
LAMININK 7 days normoxia vs. BIOINK 7 days hypoxia	11.39	-58,14 to 80,93	No	ns	0.9399
LAMININK 7 days normoxia vs. LAMININK 3 days hypoxia	-48.88	-337,9 to 240,2	No	ns	0.7602
LAMININK 7 days normoxia vs. LAMININK 7 days hypoxia	10.05	-100,1 to 120,2	No	ns	0.9967
BIOINK 3 days hypoxia vs. BIOINK 7 days hypoxia	10.14	-92,00 to 112,3	No	ns	0.9555
BIOINK 3 days hypoxia vs. LAMININK 3 days hypoxia	-50.13	-394,8 to 294,5	No	ns	0.8362
BIOINK 3 days hypoxia vs. LAMININK 7 days hypoxia	8.794	-108,1 to 125,7	No	ns	0.9871
BIOINK 7 days hypoxia vs. LAMININK 3 days hypoxia	-60.27	-311,0 to 190,5	No	ns	0.5445
BIOINK 7 days hypoxia vs. LAMININK 7 days hypoxia	-1.342	-49,20 to 46,51	No	ns	>0,9999
LAMININK 3 days hypoxia vs. LAMININK 7 days hypoxia	58.93	-220,5 to 338,4	No	ns	0.6276
U251
BIOINK day 3 normoxia vs. BIOINK day 10 normoxia	40.38	7,213 to 73,55	Yes	*	0.0341
BIOINK day 3 normoxia vs. LAMININK 3 days normoxia	4.895	-13,03 to 22,82	No	ns	0.4652
BIOINK day 3 normoxia vs. LAMININK 7 days normoxia	35.57	-23,44 to 94,57	No	ns	0.1299
BIOINK day 3 normoxia vs. BIOINK 3 days hypoxia	40.45	-43,80 to 124,7	No	ns	0.1947
BIOINK day 3 normoxia vs. BIOINK 7 days hypoxia	32.23	-70,03 to 134,5	No	ns	0.3818
BIOINK day 3 normoxia vs. LAMININK 3 days hypoxia	37.24	-76,31 to 150,8	No	ns	0.3603
BIOINK day 3 normoxia vs. LAMININK 7 days hypoxia	-7.064	-100,3 to 86,21	No	ns	0.9867
BIOINK day 10 normoxia vs. LAMININK 3 days normoxia	-35.49	-66,59 to -4,384	Yes	*	0.0387
BIOINK day 10 normoxia vs. LAMININK 7 days normoxia	-4.817	-55,12 to 45,48	No	ns	0.9957
BIOINK day 10 normoxia vs. BIOINK 3 days hypoxia	0.06717	-93,61 to 93,75	No	ns	>0,9999
BIOINK day 10 normoxia vs. BIOINK 7 days hypoxia	-8.154	-86,25 to 69,94	No	ns	0.993
BIOINK day 10 normoxia vs. LAMININK 3 days hypoxia	-3.143	-122,5 to 116,2	No	ns	>0,9999
BIOINK day 10 normoxia vs. LAMININK 7 days hypoxia	-47.45	-142,1 to 47,23	No	ns	0.2708
LAMININK 3 days normoxia vs. LAMININK 7 days normoxia	30.67	-16,85 to 78,19	No	ns	0.1146
LAMININK 3 days normoxia vs. BIOINK 3 days hypoxia	35.56	-65,91 to 137,0	No	ns	0.3261
LAMININK 3 days normoxia vs. BIOINK 7 days hypoxia	27.33	-59,24 to 113,9	No	ns	0.3809
LAMININK 3 days normoxia vs. LAMININK 3 days hypoxia	32.35	-83,74 to 148,4	No	ns	0.4529
LAMININK 3 days normoxia vs. LAMININK 7 days hypoxia	-11.96	-92,68 to 68,76	No	ns	0.8278
LAMININK 7 days normoxia vs. BIOINK 3 days hypoxia	4.884	-130,0 to 139,8	No	ns	0.9998
LAMININK 7 days normoxia vs. BIOINK 7 days hypoxia	-3.337	-42,95 to 36,27	No	ns	0.9979
LAMININK 7 days normoxia vs. LAMININK 3 days hypoxia	1.674	-85,35 to 88,70	No	ns	>0,9999
LAMININK 7 days normoxia vs. LAMININK 7 days hypoxia	-42.63	-97,09 to 11,83	No	ns	0.0955
BIOINK 3 days hypoxia vs. BIOINK 7 days hypoxia	-8.221	-185,0 to 168,6	No	ns	0.9991
BIOINK 3 days hypoxia vs. LAMININK 3 days hypoxia	-3.21	-160,3 to 153,8	No	ns	>0,9999
BIOINK 3 days hypoxia vs. LAMININK 7 days hypoxia	-47.51	-207,8 to 112,8	No	ns	0.4165
BIOINK 7 days hypoxia vs. LAMININK 3 days hypoxia	5.011	-145,4 to 155,4	No	ns	0.9999
BIOINK 7 days hypoxia vs. LAMININK 7 days hypoxia	-39.29	-66,79 to -11,79	Yes	*	0.0184
LAMININK 3 days hypoxia vs. LAMININK 7 days hypoxia	-44.3	-192,8 to 104,2	No	ns	0.4128
MSC+U251
BIOINK day 3 normoxia vs. BIOINK day 10 normoxia	813.7	-300,0 to 1927	No	ns	0.1137
BIOINK day 3 normoxia vs. LAMININK 3 days normoxia	694.8	-807,0 to 2197	No	ns	0.318
BIOINK day 3 normoxia vs. LAMININK 7 days normoxia	1131	-546,5 to 2809	No	ns	0.1386
BIOINK day 3 normoxia vs. BIOINK 3 days hypoxia	173	-3316 to 3662	No	ns	>0,9999
BIOINK day 3 normoxia vs. BIOINK 7 days hypoxia	971.8	-962,1 to 2906	No	ns	0.2693
BIOINK day 3 normoxia vs. LAMININK 3 days hypoxia	95.31	-2967 to 3158	No	ns	>0,9999
BIOINK day 3 normoxia vs. LAMININK 7 days hypoxia	936.2	-1017 to 2890	No	ns	0.2966
BIOINK day 10 normoxia vs. LAMININK 3 days normoxia	-119	-634,2 to 396,2	No	ns	0.8024
BIOINK day 10 normoxia vs. LAMININK 7 days normoxia	317.7	-340,6 to 976,0	No	ns	0.2924
BIOINK day 10 normoxia vs. BIOINK 3 days hypoxia	-640.7	-4094 to 2813	No	ns	0.903
BIOINK day 10 normoxia vs. BIOINK 7 days hypoxia	158.1	-1167 to 1483	No	ns	0.986
BIOINK day 10 normoxia vs. LAMININK 3 days hypoxia	-718.4	-3391 to 1955	No	ns	0.7071
BIOINK day 10 normoxia vs. LAMININK 7 days hypoxia	122.5	-1045 to 1290	No	ns	0.9929
LAMININK 3 days normoxia vs. LAMININK 7 days normoxia	436.7	244,2 to 629,2	Yes	**	0.0047
LAMININK 3 days normoxia vs. BIOINK 3 days hypoxia	-521.7	-3958 to 2914	No	ns	0.9564
LAMININK 3 days normoxia vs. BIOINK 7 days hypoxia	277.1	-850,2 to 1404	No	ns	0.7655
LAMININK 3 days normoxia vs. LAMININK 3 days hypoxia	-599.4	-2913 to 1714	No	ns	0.7317
LAMININK 3 days normoxia vs. LAMININK 7 days hypoxia	241.5	-488,2 to 971,1	No	ns	0.5551
LAMININK 7 days normoxia vs. BIOINK 3 days hypoxia	-958.5	-4509 to 2592	No	ns	0.7041
LAMININK 7 days normoxia vs. BIOINK 7 days hypoxia	-159.6	-1370 to 1051	No	ns	0.977
LAMININK 7 days normoxia vs. LAMININK 3 days hypoxia	-1036	-3381 to 1309	No	ns	0.3471
LAMININK 7 days normoxia vs. LAMININK 7 days hypoxia	-195.3	-933,8 to 543,3	No	ns	0.7184
BIOINK 3 days hypoxia vs. BIOINK 7 days hypoxia	798.8	-1562 to 3159	No	ns	0.5382
BIOINK 3 days hypoxia vs. LAMININK 3 days hypoxia	-77.69	-2624 to 2469	No	ns	>0,9999
BIOINK 3 days hypoxia vs. LAMININK 7 days hypoxia	763.2	-2276 to 3803	No	ns	0.7521
BIOINK 7 days hypoxia vs. LAMININK 3 days hypoxia	-876.5	-2487 to 733,6	No	ns	0.2272
BIOINK 7 days hypoxia vs. LAMININK 7 days hypoxia	-35.61	-772,1 to 700,9	No	ns	>0,9999
LAMININK 3 days hypoxia vs. LAMININK 7 days hypoxia	840.9	-774,0 to 2456	No	ns	0.25
DK-MG
BIOINK day 3 normoxia vs. BIOINK day 10 normoxia	4.328	-59,97 to 68,62	No	ns	0.9927
BIOINK day 3 normoxia vs. LAMININK 3 days normoxia	8.19	-57,18 to 73,56	No	ns	0.8957
BIOINK day 3 normoxia vs. LAMININK 7 days normoxia	-1.73	-108,8 to 105,3	No	ns	>0,9999
BIOINK day 3 normoxia vs. BIOINK 3 days hypoxia	-2.467	-109,0 to 104,0	No	ns	>0,9999
BIOINK day 3 normoxia vs. BIOINK 7 days hypoxia	-16.08	-216,3 to 184,1	No	ns	0.9824
BIOINK day 3 normoxia vs. LAMININK 3 days hypoxia	8.19	-57,18 to 73,56	No	ns	0.8957
BIOINK day 3 normoxia vs. LAMININK 7 days hypoxia	-15.49	-108,3 to 77,28	No	ns	0.767
BIOINK day 10 normoxia vs. LAMININK 3 days normoxia	3.862	-16,01 to 23,73	No	ns	0.6785
BIOINK day 10 normoxia vs. LAMININK 7 days normoxia	-6.058	-45,33 to 33,21	No	ns	0.9533
BIOINK day 10 normoxia vs. BIOINK 3 days hypoxia	-6.794	-47,50 to 33,91	No	ns	0.7673
BIOINK day 10 normoxia vs. BIOINK 7 days hypoxia	-20.41	-110,3 to 69,44	No	ns	0.8117
BIOINK day 10 normoxia vs. LAMININK 3 days hypoxia	3.862	-16,01 to 23,73	No	ns	0.6785
BIOINK day 10 normoxia vs. LAMININK 7 days hypoxia	-19.82	-102,0 to 62,36	No	ns	0.7771
LAMININK 3 days normoxia vs. LAMININK 7 days normoxia	-9.92	-83,00 to 63,16	No	ns	0.8659
LAMININK 3 days normoxia vs. BIOINK 3 days hypoxia	-10.66	-63,53 to 42,22	No	ns	0.6561
LAMININK 3 days normoxia vs. BIOINK 7 days hypoxia	-24.27	-214,9 to 166,3	No	ns	0.8901
LAMININK 3 days normoxia vs. LAMININK 3 days hypoxia	0
LAMININK 3 days normoxia vs. LAMININK 7 days hypoxia	-23.68	-152,0 to 104,7	No	ns	0.71
LAMININK 7 days normoxia vs. BIOINK 3 days hypoxia	-0.7367	-35,45 to 33,97	No	ns	>0,9999
LAMININK 7 days normoxia vs. BIOINK 7 days hypoxia	-14.35	-82,59 to 53,89	No	ns	0.8512
LAMININK 7 days normoxia vs. LAMININK 3 days hypoxia	9.92	-63,16 to 83,00	No	ns	0.8659
LAMININK 7 days normoxia vs. LAMININK 7 days hypoxia	-13.76	-132,7 to 105,2	No	ns	0.988
BIOINK 3 days hypoxia vs. BIOINK 7 days hypoxia	-13.61	-168,5 to 141,3	No	ns	0.9734
BIOINK 3 days hypoxia vs. LAMININK 3 days hypoxia	10.66	-42,22 to 63,53	No	ns	0.6561
BIOINK 3 days hypoxia vs. LAMININK 7 days hypoxia	-13.03	-183,3 to 157,2	No	ns	0.986
BIOINK 7 days hypoxia vs. LAMININK 3 days hypoxia	24.27	-166,3 to 214,9	No	ns	0.8901
BIOINK 7 days hypoxia vs. LAMININK 7 days hypoxia	0.5883	-145,0 to 146,2	No	ns	>0,9999
LAMININK 3 days hypoxia vs. LAMININK 7 days hypoxia	-23.68	-152,0 to 104,7	No	ns	0.71
MSC+DK-MG
BIOINK day 3 normoxia vs. BIOINK day 10 normoxia	466.7	-986,8 to 1920	No	ns	0.5779
BIOINK day 3 normoxia vs. LAMININK 3 days normoxia	321.2	-1282 to 1925	No	ns	0.8731
BIOINK day 3 normoxia vs. LAMININK 7 days normoxia	564.7	-1252 to 2382	No	ns	0.6023
BIOINK day 3 normoxia vs. BIOINK 3 days hypoxia	314.3	-866,3 to 1495	No	ns	0.7137
BIOINK day 3 normoxia vs. BIOINK 7 days hypoxia	482.9	-1063 to 2029	No	ns	0.5984
BIOINK day 3 normoxia vs. LAMININK 3 days hypoxia	94.92	-636,3 to 826,1	No	ns	0.9787
BIOINK day 3 normoxia vs. LAMININK 7 days hypoxia	505.5	-936,4 to 1947	No	ns	0.5116
BIOINK day 10 normoxia vs. LAMININK 3 days normoxia	-145.4	-296,2 to 5,387	No	ns	0.0552
BIOINK day 10 normoxia vs. LAMININK 7 days normoxia	98.05	-275,7 to 471,8	No	ns	0.7236
BIOINK day 10 normoxia vs. BIOINK 3 days hypoxia	-152.4	-447,6 to 142,8	No	ns	0.2545
BIOINK day 10 normoxia vs. BIOINK 7 days hypoxia	16.25	-102,8 to 135,3	No	ns	0.973
BIOINK day 10 normoxia vs. LAMININK 3 days hypoxia	-371.7	-1904 to 1161	No	ns	0.7737
BIOINK day 10 normoxia vs. LAMININK 7 days hypoxia	38.86	-37,62 to 115,3	No	ns	0.2632
LAMININK 3 days normoxia vs. LAMININK 7 days normoxia	243.5	4,874 to 482,0	Yes	*	0.0473
LAMININK 3 days normoxia vs. BIOINK 3 days hypoxia	-6.993	-449,4 to 435,4	No	ns	>0,9999
LAMININK 3 days normoxia vs. BIOINK 7 days hypoxia	161.7	69,86 to 253,5	Yes	*	0.0101
LAMININK 3 days normoxia vs. LAMININK 3 days hypoxia	-226.3	-1886 to 1433	No	ns	0.9731
LAMININK 3 days normoxia vs. LAMININK 7 days hypoxia	184.3	9,867 to 358,7	Yes	*	0.043
LAMININK 7 days normoxia vs. BIOINK 3 days hypoxia	-250.5	-888,6 to 387,7	No	ns	0.4284
LAMININK 7 days normoxia vs. BIOINK 7 days hypoxia	-81.8	-381,2 to 217,6	No	ns	0.6958
LAMININK 7 days normoxia vs. LAMININK 3 days hypoxia	-469.8	-2367 to 1427	No	ns	0.7608
LAMININK 7 days normoxia vs. LAMININK 7 days hypoxia	-59.19	-464,2 to 345,8	No	ns	0.9631
BIOINK 3 days hypoxia vs. BIOINK 7 days hypoxia	168.7	-221,0 to 558,3	No	ns	0.3608
BIOINK 3 days hypoxia vs. LAMININK 3 days hypoxia	-219.3	-1571 to 1132	No	ns	0.9422
BIOINK 3 days hypoxia vs. LAMININK 7 days hypoxia	191.3	-115,5 to 498,0	No	ns	0.1671
BIOINK 7 days hypoxia vs. LAMININK 3 days hypoxia	-388	-1990 to 1214	No	ns	0.7747
BIOINK 7 days hypoxia vs. LAMININK 7 days hypoxia	22.61	-89,85 to 135,1	No	ns	0.8715
LAMININK 3 days hypoxia vs. LAMININK 7 days hypoxia	410.6	-1083 to 1904	No	ns	0.6915
BIOINK day 3 normoxia
MSC vs. U251	708.9	178,4 to 1239	Yes	*	0.0285
MSC vs. MSC+U251	-514	-2986 to 1958	No	ns	0.6066
MSC vs. DK-MG	749.3	274,2 to 1224	Yes	*	0.0206
MSC vs. MSC+DK-MG	148.6	-2380 to 2677	No	ns	0.9855
U251 vs. MSC+U251	-1223	-3741 to 1295	No	ns	0.1882
U251 vs. DK-MG	40.45	-15,64 to 96,55	No	ns	0.0928
U251 vs. MSC+DK-MG	-560.2	-3170 to 2050	No	ns	0.5879
MSC+U251 vs. DK-MG	1263	-1253 to 3779	No	ns	0.1778
MSC+U251 vs. MSC+DK-MG	662.6	-2327 to 3652	No	ns	0.7677
DK-MG vs. MSC+DK-MG	-600.7	-3191 to 1989	No	ns	0.5424
BIOINK day 10 normoxia
MSC vs. U251	59.84	-70,89 to 190,6	No	ns	0.3087
MSC vs. MSC+U251	-389.6	-1062 to 282,7	No	ns	0.1915
MSC vs. DK-MG	64.24	-56,41 to 184,9	No	ns	0.2294
MSC vs. MSC+DK-MG	-74.11	-349,3 to 201,1	No	ns	0.6542
U251 vs. MSC+U251	-449.5	-1030 to 130,8	No	ns	0.0969
U251 vs. DK-MG	4.398	-11,56 to 20,35	No	ns	0.6392
U251 vs. MSC+DK-MG	-133.9	-503,7 to 235,8	No	ns	0.4557
MSC+U251 vs. DK-MG	453.9	-133,5 to 1041	No	ns	0.0975
MSC+U251 vs. MSC+DK-MG	315.5	-617,4 to 1248	No	ns	0.5022
DK-MG vs. MSC+DK-MG	-138.3	-502,9 to 226,2	No	ns	0.4249
LAMININK 3 days normoxia
MSC vs. U251	115.4	75,75 to 155,0	Yes	**	0.0065
MSC vs. MSC+U251	-417.6	-827,4 to -7,801	Yes	*	0.0482
MSC vs. DK-MG	159.1	108,4 to 209,8	Yes	**	0.0054
MSC vs. MSC+DK-MG	-128.5	-519,1 to 262,1	No	ns	0.3482
U251 vs. MSC+U251	-533	-951,3 to -114,6	Yes	*	0.0313
U251 vs. DK-MG	43.75	17,04 to 70,45	Yes	*	0.0191
U251 vs. MSC+DK-MG	-243.9	-633,9 to 146,2	No	ns	0.1206
MSC+U251 vs. DK-MG	576.7	180,9 to 972,5	Yes	*	0.0241
MSC+U251 vs. MSC+DK-MG	289.1	-157,0 to 735,2	No	ns	0.1489
DK-MG vs. MSC+DK-MG	-287.6	-701,2 to 125,9	No	ns	0.0993
LAMININK 7 days normoxia
MSC vs. U251	13.08	-7,602 to 33,76	No	ns	0.1575
MSC vs. MSC+U251	-113.8	-177,5 to -50,17	Yes	**	0.0098
MSC vs. DK-MG	16.24	-4,729 to 37,20	No	ns	0.097
MSC vs. MSC+DK-MG	-18.01	-50,95 to 14,94	No	ns	0.2172
U251 vs. MSC+U251	-126.9	-194,3 to -59,57	Yes	**	0.0084
U251 vs. DK-MG	3.158	-33,27 to 39,59	No	ns	0.9864
U251 vs. MSC+DK-MG	-31.08	-59,28 to -2,889	Yes	*	0.0384
MSC+U251 vs. DK-MG	130.1	48,15 to 212,0	Yes	*	0.0138
MSC+U251 vs. MSC+DK-MG	95.83	9,050 to 182,6	Yes	*	0.0382
DK-MG vs. MSC+DK-MG	-34.24	-68,47 to -0,007594	Yes	*	0.05
BIOINK 3 days hypoxia
MSC vs. U251	16.7	-98,65 to 132,1	No	ns	0.7966
MSC vs. MSC+U251	-1074	-6844 to 4697	No	ns	0.6699
MSC vs. DK-MG	14.24	-42,38 to 70,86	No	ns	0.495
MSC vs. MSC+DK-MG	-269.7	-1189 to 650,0	No	ns	0.4083
U251 vs. MSC+U251	-1090	-6873 to 4692	No	ns	0.6625
U251 vs. DK-MG	-2.463	-74,10 to 69,17	No	ns	0.998
U251 vs. MSC+DK-MG	-286.4	-1307 to 734,5	No	ns	0.4327
MSC+U251 vs. DK-MG	1088	-4713 to 6889	No	ns	0.6655
MSC+U251 vs. MSC+DK-MG	803.8	-2209 to 3816	No	ns	0.66
DK-MG vs. MSC+DK-MG	-284	-1246 to 677,9	No	ns	0.4047
BIOINK 7 days hypoxia
MSC vs. U251	-1.654	-96,49 to 93,18	No	ns	>0,9999
MSC vs. MSC+U251	-284.9	-1348 to 778,5	No	ns	0.6575
MSC vs. DK-MG	-9.51	-109,7 to 90,72	No	ns	0.9813
MSC vs. MSC+DK-MG	-111.2	-437,7 to 215,3	No	ns	0.4974
U251 vs. MSC+U251	-283.2	-1335 to 768,4	No	ns	0.6541
U251 vs. DK-MG	-7.857	-70,79 to 55,07	No	ns	0.9527
U251 vs. MSC+DK-MG	-109.5	-351,4 to 132,3	No	ns	0.3147
MSC+U251 vs. DK-MG	275.4	-830,5 to 1381	No	ns	0.7025
MSC+U251 vs. MSC+DK-MG	173.7	-950,2 to 1298	No	ns	0.9089
DK-MG vs. MSC+DK-MG	-101.7	-336,9 to 133,6	No	ns	0.3424
LAMININK 3 days hypoxia
MSC vs. U251	63.63	-209,8 to 337,1	No	ns	0.5404
MSC vs. MSC+U251	-1101	-3831 to 1629	No	ns	0.2557
MSC vs. DK-MG	75.03	-158,6 to 308,6	No	ns	0.3604
MSC vs. MSC+DK-MG	-438.9	-3512 to 2634	No	ns	0.8027
U251 vs. MSC+U251	-1165	-3837 to 1508	No	ns	0.2256
U251 vs. DK-MG	11.4	-76,34 to 99,14	No	ns	0.841
U251 vs. MSC+DK-MG	-502.5	-3422 to 2417	No	ns	0.7122
MSC+U251 vs. DK-MG	1176	-1558 to 3911	No	ns	0.2305
MSC+U251 vs. MSC+DK-MG	662.2	-1860 to 3184	No	ns	0.6701
DK-MG vs. MSC+DK-MG	-513.9	-3410 to 2382	No	ns	0.6959
LAMININK 7 days hypoxia
MSC vs. U251	-39.61	-180,0 to 100,8	No	ns	0.6241
MSC vs. MSC+U251	-319.1	-1032 to 393,5	No	ns	0.3214
MSC vs. DK-MG	-7.58	-62,51 to 47,35	No	ns	0.9352
MSC vs. MSC+DK-MG	-87.25	-521,1 to 346,6	No	ns	0.8151
U251 vs. MSC+U251	-279.5	-897,3 to 338,3	No	ns	0.3154
U251 vs. DK-MG	32.03	-93,27 to 157,3	No	ns	0.6867
U251 vs. MSC+DK-MG	-47.64	-379,0 to 283,7	No	ns	0.9265
MSC+U251 vs. DK-MG	311.6	-352,3 to 975,5	No	ns	0.2946
MSC+U251 vs. MSC+DK-MG	231.9	-478,7 to 942,5	No	ns	0.5265
DK-MG vs. MSC+DK-MG	-79.67	-507,1 to 347,7	No	ns	0.8472
Test details	Mean 1	Mean 2	Mean Diff,	SE of diff,	N1	N2	q	DF
MSC
BIOINK day 3 normoxia vs. BIOINK day 10 normoxia	757.5	68.1	689.4	51.35	3	4	18.99	2
BIOINK day 3 normoxia vs. LAMININK 3 days normoxia	757.5	159.1	598.4	63.61	3	3	13.3	2
BIOINK day 3 normoxia vs. LAMININK 7 days normoxia	757.5	26.16	731.3	64.38	3	4	16.07	2
BIOINK day 3 normoxia vs. BIOINK 3 days hypoxia	757.5	24.9	732.6	67.69	3	3	15.31	2
BIOINK day 3 normoxia vs. BIOINK 7 days hypoxia	757.5	14.76	742.7	63.26	3	4	16.6	2
BIOINK day 3 normoxia vs. LAMININK 3 days hypoxia	757.5	75.03	682.5	86.52	3	3	11.16	2
BIOINK day 3 normoxia vs. LAMININK 7 days hypoxia	757.5	16.1	741.4	64.81	3	4	16.18	2
BIOINK day 10 normoxia vs. LAMININK 3 days normoxia	68.1	159.1	-91	17.84	4	3	7.213	2
BIOINK day 10 normoxia vs. LAMININK 7 days normoxia	68.1	26.16	41.94	19.66	4	4	3.018	3
BIOINK day 10 normoxia vs. BIOINK 3 days hypoxia	68.1	24.9	43.2	19.03	4	3	3.21	2
BIOINK day 10 normoxia vs. BIOINK 7 days hypoxia	68.1	14.76	53.34	28.74	4	4	2.625	3
BIOINK day 10 normoxia vs. LAMININK 3 days hypoxia	68.1	75.03	-6.932	49.82	4	3	0.1968	2
BIOINK day 10 normoxia vs. LAMININK 7 days hypoxia	68.1	16.1	52	34.5	4	4	2.131	3
LAMININK 3 days normoxia vs. LAMININK 7 days normoxia	159.1	26.16	132.9	5.048	3	4	37.24	2
LAMININK 3 days normoxia vs. BIOINK 3 days hypoxia	159.1	24.9	134.2	4.798	3	3	39.56	2
LAMININK 3 days normoxia vs. BIOINK 7 days hypoxia	159.1	14.76	144.3	9.6	3	4	21.26	2
LAMININK 3 days normoxia vs. LAMININK 3 days hypoxia	159.1	75.03	84.07	36.6	3	3	3.248	2
LAMININK 3 days normoxia vs. LAMININK 7 days hypoxia	159.1	16.1	143	12.31	3	4	16.43	2
LAMININK 7 days normoxia vs. BIOINK 3 days hypoxia	26.16	24.9	1.258	3.731	4	3	0.477	2
LAMININK 7 days normoxia vs. BIOINK 7 days hypoxia	26.16	14.76	11.39	11.11	4	4	1.451	3
LAMININK 7 days normoxia vs. LAMININK 3 days hypoxia	26.16	75.03	-48.88	31.38	4	3	2.203	2
LAMININK 7 days normoxia vs. LAMININK 7 days hypoxia	26.16	16.1	10.05	17.6	4	4	0.8076	3
BIOINK 3 days hypoxia vs. BIOINK 7 days hypoxia	24.9	14.76	10.14	11.09	3	4	1.293	2
BIOINK 3 days hypoxia vs. LAMININK 3 days hypoxia	24.9	75.03	-50.13	37.41	3	3	1.895	2
BIOINK 3 days hypoxia vs. LAMININK 7 days hypoxia	24.9	16.1	8.794	12.69	3	4	0.9802	2
BIOINK 7 days hypoxia vs. LAMININK 3 days hypoxia	14.76	75.03	-60.27	27.22	4	3	3.132	2
BIOINK 7 days hypoxia vs. LAMININK 7 days hypoxia	14.76	16.1	-1.342	7.645	4	4	0.2483	3
LAMININK 3 days hypoxia vs. LAMININK 7 days hypoxia	75.03	16.1	58.93	30.33	3	4	2.748	2
U251
BIOINK day 3 normoxia vs. BIOINK day 10 normoxia	48.64	8.261	40.38	3.601	3	4	15.86	2
BIOINK day 3 normoxia vs. LAMININK 3 days normoxia	48.64	43.75	4.895	1.946	3	3	3.557	2
BIOINK day 3 normoxia vs. LAMININK 7 days normoxia	48.64	13.08	35.57	6.405	3	4	7.853	2
BIOINK day 3 normoxia vs. BIOINK 3 days hypoxia	48.64	8.193	40.45	9.146	3	3	6.255	2
BIOINK day 3 normoxia vs. BIOINK 7 days hypoxia	48.64	16.41	32.23	11.1	3	4	4.106	2
BIOINK day 3 normoxia vs. LAMININK 3 days hypoxia	48.64	11.4	37.24	12.33	3	3	4.273	2
BIOINK day 3 normoxia vs. LAMININK 7 days hypoxia	48.64	55.71	-7.064	10.12	3	4	0.9867	2
BIOINK day 10 normoxia vs. LAMININK 3 days normoxia	8.261	43.75	-35.49	3.376	4	3	14.86	2
BIOINK day 10 normoxia vs. LAMININK 7 days normoxia	8.261	13.08	-4.817	8.036	4	4	0.8478	3
BIOINK day 10 normoxia vs. BIOINK 3 days hypoxia	8.261	8.193	0.06717	10.17	4	3	0.009341	2
BIOINK day 10 normoxia vs. BIOINK 7 days hypoxia	8.261	16.41	-8.154	12.48	4	4	0.9243	3
BIOINK day 10 normoxia vs. LAMININK 3 days hypoxia	8.261	11.4	-3.143	12.96	4	3	0.343	2
BIOINK day 10 normoxia vs. LAMININK 7 days hypoxia	8.261	55.71	-47.45	15.13	4	4	4.436	3
LAMININK 3 days normoxia vs. LAMININK 7 days normoxia	43.75	13.08	30.67	5.158	3	4	8.41	2
LAMININK 3 days normoxia vs. BIOINK 3 days hypoxia	43.75	8.193	35.56	11.01	3	3	4.565	2
LAMININK 3 days normoxia vs. BIOINK 7 days hypoxia	43.75	16.41	27.33	9.398	3	4	4.113	2
LAMININK 3 days normoxia vs. LAMININK 3 days hypoxia	43.75	11.4	32.35	12.6	3	3	3.63	2
LAMININK 3 days normoxia vs. LAMININK 7 days hypoxia	43.75	55.71	-11.96	8.763	3	4	1.93	2
LAMININK 7 days normoxia vs. BIOINK 3 days hypoxia	13.08	8.193	4.884	14.64	4	3	0.4717	2
LAMININK 7 days normoxia vs. BIOINK 7 days hypoxia	13.08	16.41	-3.337	6.328	4	4	0.7457	3
LAMININK 7 days normoxia vs. LAMININK 3 days hypoxia	13.08	11.4	1.674	9.447	4	3	0.2506	2
LAMININK 7 days normoxia vs. LAMININK 7 days hypoxia	13.08	55.71	-42.63	8.7	4	4	6.929	3
BIOINK 3 days hypoxia vs. BIOINK 7 days hypoxia	8.193	16.41	-8.221	19.19	3	4	0.6057	2
BIOINK 3 days hypoxia vs. LAMININK 3 days hypoxia	8.193	11.4	-3.21	17.05	3	3	0.2663	2
BIOINK 3 days hypoxia vs. LAMININK 7 days hypoxia	8.193	55.71	-47.51	17.4	3	4	3.862	2
BIOINK 7 days hypoxia vs. LAMININK 3 days hypoxia	16.41	11.4	5.011	16.33	4	3	0.434	2
BIOINK 7 days hypoxia vs. LAMININK 7 days hypoxia	16.41	55.71	-39.29	4.393	4	4	12.65	3
LAMININK 3 days hypoxia vs. LAMININK 7 days hypoxia	11.4	55.71	-44.3	16.12	3	4	3.886	2
MSC+U251
BIOINK day 3 normoxia vs. BIOINK day 10 normoxia	1271	457.7	813.7	177.9	4	4	6.468	3
BIOINK day 3 normoxia vs. LAMININK 3 days normoxia	1271	576.7	694.8	239.9	4	4	4.095	3
BIOINK day 3 normoxia vs. LAMININK 7 days normoxia	1271	140	1131	268.1	4	4	5.969	3
BIOINK day 3 normoxia vs. BIOINK 3 days hypoxia	1271	1098	173	557.4	4	4	0.4389	3
BIOINK day 3 normoxia vs. BIOINK 7 days hypoxia	1271	299.6	971.8	309	4	4	4.448	3
BIOINK day 3 normoxia vs. LAMININK 3 days hypoxia	1271	1176	95.31	489.2	4	4	0.2755	3
BIOINK day 3 normoxia vs. LAMININK 7 days hypoxia	1271	335.2	936.2	312.1	4	4	4.243	3
BIOINK day 10 normoxia vs. LAMININK 3 days normoxia	457.7	576.7	-119	82.3	4	4	2.045	3
BIOINK day 10 normoxia vs. LAMININK 7 days normoxia	457.7	140	317.7	105.2	4	4	4.273	3
BIOINK day 10 normoxia vs. BIOINK 3 days hypoxia	457.7	1098	-640.7	551.7	4	4	1.643	3
BIOINK day 10 normoxia vs. BIOINK 7 days hypoxia	457.7	299.6	158.1	211.6	4	4	1.056	3
BIOINK day 10 normoxia vs. LAMININK 3 days hypoxia	457.7	1176	-718.4	427	4	4	2.379	3
BIOINK day 10 normoxia vs. LAMININK 7 days hypoxia	457.7	335.2	122.5	186.6	4	4	0.9284	3
LAMININK 3 days normoxia vs. LAMININK 7 days normoxia	576.7	140	436.7	30.76	4	4	20.08	3
LAMININK 3 days normoxia vs. BIOINK 3 days hypoxia	576.7	1098	-521.7	548.9	4	4	1.344	3
LAMININK 3 days normoxia vs. BIOINK 7 days hypoxia	576.7	299.6	277.1	180.1	4	4	2.176	3
LAMININK 3 days normoxia vs. LAMININK 3 days hypoxia	576.7	1176	-599.4	369.5	4	4	2.294	3
LAMININK 3 days normoxia vs. LAMININK 7 days hypoxia	576.7	335.2	241.5	116.6	4	4	2.93	3
LAMININK 7 days normoxia vs. BIOINK 3 days hypoxia	140	1098	-958.5	567.2	4	4	2.39	3
LAMININK 7 days normoxia vs. BIOINK 7 days hypoxia	140	299.6	-159.6	193.4	4	4	1.167	3
LAMININK 7 days normoxia vs. LAMININK 3 days hypoxia	140	1176	-1036	374.6	4	4	3.912	3
LAMININK 7 days normoxia vs. LAMININK 7 days hypoxia	140	335.2	-195.3	118	4	4	2.34	3
BIOINK 3 days hypoxia vs. BIOINK 7 days hypoxia	1098	299.6	798.8	377.1	4	4	2.996	3
BIOINK 3 days hypoxia vs. LAMININK 3 days hypoxia	1098	1176	-77.69	406.8	4	4	0.2701	3
BIOINK 3 days hypoxia vs. LAMININK 7 days hypoxia	1098	335.2	763.2	485.6	4	4	2.223	3
BIOINK 7 days hypoxia vs. LAMININK 3 days hypoxia	299.6	1176	-876.5	257.2	4	4	4.819	3
BIOINK 7 days hypoxia vs. LAMININK 7 days hypoxia	299.6	335.2	-35.61	117.7	4	4	0.428	3
LAMININK 3 days hypoxia vs. LAMININK 7 days hypoxia	1176	335.2	840.9	258	4	4	4.61	3
DK-MG
BIOINK day 3 normoxia vs. BIOINK day 10 normoxia	8.19	3.862	4.328	6.979	3	4	0.877	2
BIOINK day 3 normoxia vs. LAMININK 3 days normoxia	8.19	0	8.19	7.096	3	3	1.632	2
BIOINK day 3 normoxia vs. LAMININK 7 days normoxia	8.19	9.92	-1.73	11.62	3	4	0.2105	2
BIOINK day 3 normoxia vs. BIOINK 3 days hypoxia	8.19	10.66	-2.467	11.56	3	3	0.3018	2
BIOINK day 3 normoxia vs. BIOINK 7 days hypoxia	8.19	24.27	-16.08	21.73	3	4	1.047	2
BIOINK day 3 normoxia vs. LAMININK 3 days hypoxia	8.19	0	8.19	7.096	3	3	1.632	2
BIOINK day 3 normoxia vs. LAMININK 7 days hypoxia	8.19	23.68	-15.49	10.07	3	4	2.176	2
BIOINK day 10 normoxia vs. LAMININK 3 days normoxia	3.862	0	3.862	2.157	4	3	2.532	2
BIOINK day 10 normoxia vs. LAMININK 7 days normoxia	3.862	9.92	-6.058	6.274	4	4	1.365	3
BIOINK day 10 normoxia vs. BIOINK 3 days hypoxia	3.862	10.66	-6.794	4.419	4	3	2.175	2
BIOINK day 10 normoxia vs. BIOINK 7 days hypoxia	3.862	24.27	-20.41	14.35	4	4	2.011	3
BIOINK day 10 normoxia vs. LAMININK 3 days hypoxia	3.862	0	3.862	2.157	4	3	2.532	2
BIOINK day 10 normoxia vs. LAMININK 7 days hypoxia	3.862	23.68	-19.82	13.13	4	4	2.135	3
LAMININK 3 days normoxia vs. LAMININK 7 days normoxia	0	9.92	-9.92	7.932	3	4	1.769	2
LAMININK 3 days normoxia vs. BIOINK 3 days hypoxia	0	10.66	-10.66	5.74	3	3	2.626	2
LAMININK 3 days normoxia vs. BIOINK 7 days hypoxia	0	24.27	-24.27	20.69	3	4	1.659	2
LAMININK 3 days normoxia vs. LAMININK 3 days hypoxia	0	0	0	0	3	3
LAMININK 3 days normoxia vs. LAMININK 7 days hypoxia	0	23.68	-23.68	13.93	3	4	2.404	2
LAMININK 7 days normoxia vs. BIOINK 3 days hypoxia	9.92	10.66	-0.7367	3.768	4	3	0.2765	2
LAMININK 7 days normoxia vs. BIOINK 7 days hypoxia	9.92	24.27	-14.35	10.9	4	4	1.862	3
LAMININK 7 days normoxia vs. LAMININK 3 days hypoxia	9.92	0	9.92	7.932	4	3	1.769	2
LAMININK 7 days normoxia vs. LAMININK 7 days hypoxia	9.92	23.68	-13.76	19	4	4	1.024	3
BIOINK 3 days hypoxia vs. BIOINK 7 days hypoxia	10.66	24.27	-13.61	16.81	3	4	1.145	2
BIOINK 3 days hypoxia vs. LAMININK 3 days hypoxia	10.66	0	10.66	5.74	3	3	2.626	2
BIOINK 3 days hypoxia vs. LAMININK 7 days hypoxia	10.66	23.68	-13.03	18.48	3	4	0.9968	2
BIOINK 7 days hypoxia vs. LAMININK 3 days hypoxia	24.27	0	24.27	20.69	4	3	1.659	2
BIOINK 7 days hypoxia vs. LAMININK 7 days hypoxia	24.27	23.68	0.5883	23.27	4	4	0.03576	3
LAMININK 3 days hypoxia vs. LAMININK 7 days hypoxia	0	23.68	-23.68	13.93	3	4	2.404	2
MSC+DK-MG
BIOINK day 3 normoxia vs. BIOINK day 10 normoxia	608.9	142.2	466.7	232.2	4	4	2.842	3
BIOINK day 3 normoxia vs. LAMININK 3 days normoxia	608.9	287.6	321.2	256.2	4	4	1.773	3
BIOINK day 3 normoxia vs. LAMININK 7 days normoxia	608.9	44.16	564.7	290.3	4	4	2.751	3
BIOINK day 3 normoxia vs. BIOINK 3 days hypoxia	608.9	294.6	314.3	188.6	4	4	2.356	3
BIOINK day 3 normoxia vs. BIOINK 7 days hypoxia	608.9	126	482.9	246.9	4	4	2.766	3
BIOINK day 3 normoxia vs. LAMININK 3 days hypoxia	608.9	513.9	94.92	116.8	4	4	1.149	3
BIOINK day 3 normoxia vs. LAMININK 7 days hypoxia	608.9	103.3	505.5	230.3	4	4	3.104	3
BIOINK day 10 normoxia vs. LAMININK 3 days normoxia	142.2	287.6	-145.4	24.09	4	4	8.536	3
BIOINK day 10 normoxia vs. LAMININK 7 days normoxia	142.2	44.16	98.05	59.71	4	4	2.322	3
BIOINK day 10 normoxia vs. BIOINK 3 days hypoxia	142.2	294.6	-152.4	47.15	4	4	4.571	3
BIOINK day 10 normoxia vs. BIOINK 7 days hypoxia	142.2	126	16.25	19.02	4	4	1.208	3
BIOINK day 10 normoxia vs. LAMININK 3 days hypoxia	142.2	513.9	-371.7	244.8	4	4	2.147	3
BIOINK day 10 normoxia vs. LAMININK 7 days hypoxia	142.2	103.3	38.86	12.22	4	4	4.498	3
LAMININK 3 days normoxia vs. LAMININK 7 days normoxia	287.6	44.16	243.5	38.11	4	4	9.033	3
LAMININK 3 days normoxia vs. BIOINK 3 days hypoxia	287.6	294.6	-6.993	70.68	4	4	0.1399	3
LAMININK 3 days normoxia vs. BIOINK 7 days hypoxia	287.6	126	161.7	14.66	4	4	15.59	3
LAMININK 3 days normoxia vs. LAMININK 3 days hypoxia	287.6	513.9	-226.3	265.1	4	4	1.207	3
LAMININK 3 days normoxia vs. LAMININK 7 days hypoxia	287.6	103.3	184.3	27.86	4	4	9.353	3
LAMININK 7 days normoxia vs. BIOINK 3 days hypoxia	44.16	294.6	-250.5	101.9	4	4	3.475	3
LAMININK 7 days normoxia vs. BIOINK 7 days hypoxia	44.16	126	-81.8	47.83	4	4	2.419	3
LAMININK 7 days normoxia vs. LAMININK 3 days hypoxia	44.16	513.9	-469.8	303	4	4	2.192	3
LAMININK 7 days normoxia vs. LAMININK 7 days hypoxia	44.16	103.3	-59.19	64.7	4	4	1.294	3
BIOINK 3 days hypoxia vs. BIOINK 7 days hypoxia	294.6	126	168.7	62.25	4	4	3.831	3
BIOINK 3 days hypoxia vs. LAMININK 3 days hypoxia	294.6	513.9	-219.3	215.9	4	4	1.437	3
BIOINK 3 days hypoxia vs. LAMININK 7 days hypoxia	294.6	103.3	191.3	49.01	4	4	5.519	3
BIOINK 7 days hypoxia vs. LAMININK 3 days hypoxia	126	513.9	-388	256	4	4	2.143	3
BIOINK 7 days hypoxia vs. LAMININK 7 days hypoxia	126	103.3	22.61	17.97	4	4	1.78	3
LAMININK 3 days hypoxia vs. LAMININK 7 days hypoxia	513.9	103.3	410.6	238.6	4	4	2.434	3
BIOINK day 3 normoxia
MSC vs. U251	757.5	48.64	708.9	68.95	3	3	14.54	2
MSC vs. MSC+U251	757.5	1271	-514	321.3	3	4	2.262	2
MSC vs. DK-MG	757.5	8.19	749.3	61.75	3	3	17.16	2
MSC vs. MSC+DK-MG	757.5	608.9	148.6	328.6	3	4	0.6396	2
U251 vs. MSC+U251	48.64	1271	-1223	327.3	3	4	5.284	2
U251 vs. DK-MG	48.64	8.19	40.45	7.29	3	3	7.847	2
U251 vs. MSC+DK-MG	48.64	608.9	-560.2	339.2	3	4	2.336	2
MSC+U251 vs. DK-MG	1271	8.19	1263	327	4	3	5.463	2
MSC+U251 vs. MSC+DK-MG	1271	608.9	662.6	563.6	4	4	1.663	3
DK-MG vs. MSC+DK-MG	8.19	608.9	-600.7	336.6	3	4	2.524	2
BIOINK day 10 normoxia
MSC vs. U251	68.1	8.261	59.84	24.64	4	4	3.434	3
MSC vs. MSC+U251	68.1	457.7	-389.6	126.7	4	4	4.348	3
MSC vs. DK-MG	68.1	3.862	64.24	22.75	4	4	3.994	3
MSC vs. MSC+DK-MG	68.1	142.2	-74.11	51.88	4	4	2.02	3
U251 vs. MSC+U251	8.261	457.7	-449.5	109.4	4	4	5.811	3
U251 vs. DK-MG	8.261	3.862	4.398	3.008	4	4	2.068	3
U251 vs. MSC+DK-MG	8.261	142.2	-133.9	69.7	4	4	2.718	3
MSC+U251 vs. DK-MG	457.7	3.862	453.9	110.7	4	4	5.797	3
MSC+U251 vs. MSC+DK-MG	457.7	142.2	315.5	175.9	4	4	2.537	3
DK-MG vs. MSC+DK-MG	3.862	142.2	-138.3	68.73	4	4	2.847	3
LAMININK 3 days normoxia
MSC vs. U251	159.1	43.75	115.4	5.147	3	3	31.69	2
MSC vs. MSC+U251	159.1	576.7	-417.6	53.26	3	4	11.09	2
MSC vs. DK-MG	159.1	0	159.1	6.592	3	3	34.13	2
MSC vs. MSC+DK-MG	159.1	287.6	-128.5	50.77	3	4	3.58	2
U251 vs. MSC+U251	43.75	576.7	-533	54.37	3	4	13.86	2
U251 vs. DK-MG	43.75	0	43.75	3.471	3	3	17.83	2
U251 vs. MSC+DK-MG	43.75	287.6	-243.9	50.69	3	4	6.803	2
MSC+U251 vs. DK-MG	576.7	0	576.7	51.44	4	3	15.85	2
MSC+U251 vs. MSC+DK-MG	576.7	287.6	289.1	84.1	4	4	4.861	3
DK-MG vs. MSC+DK-MG	0	287.6	-287.6	53.75	3	4	7.568	2
LAMININK 7 days normoxia
MSC vs. U251	26.16	13.08	13.08	3.899	4	4	4.744	3
MSC vs. MSC+U251	26.16	140	-113.8	12	4	4	13.41	3
MSC vs. DK-MG	26.16	9.92	16.24	3.952	4	4	5.809	3
MSC vs. MSC+DK-MG	26.16	44.16	-18.01	6.211	4	4	4.1	3
U251 vs. MSC+U251	13.08	140	-126.9	12.69	4	4	14.14	3
U251 vs. DK-MG	13.08	9.92	3.158	6.868	4	4	0.6502	3
U251 vs. MSC+DK-MG	13.08	44.16	-31.08	5.315	4	4	8.27	3
MSC+U251 vs. DK-MG	140	9.92	130.1	15.44	4	4	11.91	3
MSC+U251 vs. MSC+DK-MG	140	44.16	95.83	16.36	4	4	8.284	3
DK-MG vs. MSC+DK-MG	9.92	44.16	-34.24	6.453	4	4	7.503	3
BIOINK 3 days hypoxia
MSC vs. U251	24.9	8.193	16.7	14.99	3	3	1.576	2
MSC vs. MSC+U251	24.9	1098	-1074	750	3	4	2.024	2
MSC vs. DK-MG	24.9	10.66	14.24	7.359	3	3	2.737	2
MSC vs. MSC+DK-MG	24.9	294.6	-269.7	119.5	3	4	3.191	2
U251 vs. MSC+U251	8.193	1098	-1090	751.6	3	4	2.051	2
U251 vs. DK-MG	8.193	10.66	-2.463	9.311	3	3	0.3742	2
U251 vs. MSC+DK-MG	8.193	294.6	-286.4	132.7	3	4	3.053	2
MSC+U251 vs. DK-MG	1098	10.66	1088	754	4	3	2.04	2
MSC+U251 vs. MSC+DK-MG	1098	294.6	803.8	567.9	4	4	2.002	3
DK-MG vs. MSC+DK-MG	10.66	294.6	-284	125	3	4	3.212	2
BIOINK 7 days hypoxia
MSC vs. U251	14.76	16.41	-1.654	17.88	4	4	0.1308	3
MSC vs. MSC+U251	14.76	299.6	-284.9	200.5	4	4	2.01	3
MSC vs. DK-MG	14.76	24.27	-9.51	18.9	4	4	0.7118	3
MSC vs. MSC+DK-MG	14.76	126	-111.2	61.55	4	4	2.555	3
U251 vs. MSC+U251	16.41	299.6	-283.2	198.2	4	4	2.02	3
U251 vs. DK-MG	16.41	24.27	-7.857	11.86	4	4	0.9365	3
U251 vs. MSC+DK-MG	16.41	126	-109.5	45.59	4	4	3.398	3
MSC+U251 vs. DK-MG	299.6	24.27	275.4	208.5	4	4	1.868	3
MSC+U251 vs. MSC+DK-MG	299.6	126	173.7	211.9	4	4	1.159	3
DK-MG vs. MSC+DK-MG	24.27	126	-101.7	44.35	4	4	3.243	3
LAMININK 3 days hypoxia
MSC vs. U251	75.03	11.4	63.63	35.54	3	3	2.532	2
MSC vs. MSC+U251	75.03	1176	-1101	354.8	3	4	4.389	2
MSC vs. DK-MG	75.03	0	75.03	30.36	3	3	3.495	2
MSC vs. MSC+DK-MG	75.03	513.9	-438.9	399.4	3	4	1.554	2
U251 vs. MSC+U251	11.4	1176	-1165	347.3	3	4	4.742	2
U251 vs. DK-MG	11.4	0	11.4	11.4	3	3	1.414	2
U251 vs. MSC+DK-MG	11.4	513.9	-502.5	379.5	3	4	1.873	2
MSC+U251 vs. DK-MG	1176	0	1176	355.4	4	3	4.68	2
MSC+U251 vs. MSC+DK-MG	1176	513.9	662.2	475.4	4	4	1.97	3
DK-MG vs. MSC+DK-MG	0	513.9	-513.9	376.4	3	4	1.931	2
LAMININK 7 days hypoxia
MSC vs. U251	16.1	55.71	-39.61	26.46	4	4	2.117	3
MSC vs. MSC+U251	16.1	335.2	-319.1	134.3	4	4	3.36	3
MSC vs. DK-MG	16.1	23.68	-7.58	10.36	4	4	1.035	3
MSC vs. MSC+DK-MG	16.1	103.3	-87.25	81.78	4	4	1.509	3
U251 vs. MSC+U251	55.71	335.2	-279.5	116.5	4	4	3.394	3
U251 vs. DK-MG	55.71	23.68	32.03	23.62	4	4	1.917	3
U251 vs. MSC+DK-MG	55.71	103.3	-47.64	62.47	4	4	1.079	3
MSC+U251 vs. DK-MG	335.2	23.68	311.6	125.2	4	4	3.52	3
MSC+U251 vs. MSC+DK-MG	335.2	103.3	231.9	134	4	4	2.448	3
DK-MG vs. MSC+DK-MG	23.68	103.3	-79.67	80.57	4	4	1.398	3

## Sheet: CXCL16
Table Analyzed	CXCL16
Mixed-effects model (REML)	Matching: Both factors
Assume sphericity?	No
Alpha	0.05
Fixed effects (type III)	P value	P value summary	Statistically significant (P < 0,05)?	F (DFn, DFd)	Geisser-Greenhouse's epsilon
Cell type	0.0001	***	Yes	F (1,275, 3,825) = 225,9	0.3187
Culture parameters	<0,0001	****	Yes	F (1,651, 4,952) = 179,1	0.2358
Cell type x Culture parameters	0.0006	***	Yes	F (1,857, 4,776) = 53,59	0.06634
Random effects	SD	Variance
Experimental replicate	0	0
Experimental replicate x Cell type	16.65	277.1
Experimental replicate x Culture parameters	0	0
Residual	49.99	2499
Was the matching effective?
Chi-square, df	2,829, 1
P value	0.0926
P value summary	ns
Is there significant matching (P < 0.05)?	No
Data summary
Number of columns (Culture parameters)	8
Number of rows (Cell type)	5
Number of subjects (Experimental replicate)	4
Number of missing values	12
Multiple comparisons
Compare cell means with others in its row and its column
Number of families	13
Number of comparisons per row family	28
Number of comparisons per column family	10
Alpha	0.05
Tukey's multiple comparisons test	Mean Diff,	95,00% CI of diff,	Below threshold?	Summary	Adjusted P Value
MSC
BIOINK day 3 normoxia vs. BIOINK day 10 normoxia	22.92	6,999 to 38,83	Yes	*	0.0243
BIOINK day 3 normoxia vs. LAMININK 3 days normoxia	43.64	18,24 to 69,04	Yes	*	0.0172
BIOINK day 3 normoxia vs. LAMININK 7 days normoxia	37.45	2,081 to 72,83	Yes	*	0.0448
BIOINK day 3 normoxia vs. BIOINK 3 days hypoxia	64.87	41,29 to 88,45	Yes	**	0.008
BIOINK day 3 normoxia vs. BIOINK 7 days hypoxia	67.19	46,17 to 88,21	Yes	**	0.0052
BIOINK day 3 normoxia vs. LAMININK 3 days hypoxia	63.87	42,58 to 85,15	Yes	**	0.0064
BIOINK day 3 normoxia vs. LAMININK 7 days hypoxia	66.65	45,23 to 88,06	Yes	**	0.0057
BIOINK day 10 normoxia vs. LAMININK 3 days normoxia	20.73	6,716 to 34,74	Yes	*	0.023
BIOINK day 10 normoxia vs. LAMININK 7 days normoxia	14.54	-1,203 to 30,28	No	ns	0.0619
BIOINK day 10 normoxia vs. BIOINK 3 days hypoxia	41.95	29,15 to 54,75	Yes	**	0.0048
BIOINK day 10 normoxia vs. BIOINK 7 days hypoxia	44.27	34,18 to 54,37	Yes	***	0.0009
BIOINK day 10 normoxia vs. LAMININK 3 days hypoxia	40.95	24,93 to 56,98	Yes	**	0.0092
BIOINK day 10 normoxia vs. LAMININK 7 days hypoxia	43.73	31,26 to 56,20	Yes	**	0.0015
LAMININK 3 days normoxia vs. LAMININK 7 days normoxia	-6.189	-17,89 to 5,510	No	ns	0.1643
LAMININK 3 days normoxia vs. BIOINK 3 days hypoxia	21.23	19,40 to 23,06	Yes	****	<0,0001
LAMININK 3 days normoxia vs. BIOINK 7 days hypoxia	23.54	20,17 to 26,92	Yes	****	<0,0001
LAMININK 3 days normoxia vs. LAMININK 3 days hypoxia	20.22	6,838 to 33,61	Yes	*	0.0221
LAMININK 3 days normoxia vs. LAMININK 7 days hypoxia	23	17,53 to 28,48	Yes	**	0.0012
LAMININK 7 days normoxia vs. BIOINK 3 days hypoxia	27.42	14,03 to 40,80	Yes	*	0.0128
LAMININK 7 days normoxia vs. BIOINK 7 days hypoxia	29.73	22,09 to 37,37	Yes	**	0.0013
LAMININK 7 days normoxia vs. LAMININK 3 days hypoxia	26.41	5,282 to 47,54	Yes	*	0.0323
LAMININK 7 days normoxia vs. LAMININK 7 days hypoxia	29.19	21,50 to 36,88	Yes	**	0.0013
BIOINK 3 days hypoxia vs. BIOINK 7 days hypoxia	2.317	0,3174 to 4,317	Yes	*	0.0375
BIOINK 3 days hypoxia vs. LAMININK 3 days hypoxia	-1.004	-13,30 to 11,29	No	ns	0.981
BIOINK 3 days hypoxia vs. LAMININK 7 days hypoxia	1.777	-2,869 to 6,422	No	ns	0.2844
BIOINK 7 days hypoxia vs. LAMININK 3 days hypoxia	-3.321	-12,85 to 6,203	No	ns	0.3286
BIOINK 7 days hypoxia vs. LAMININK 7 days hypoxia	-0.5408	-3,141 to 2,059	No	ns	0.8564
LAMININK 3 days hypoxia vs. LAMININK 7 days hypoxia	2.781	-5,101 to 10,66	No	ns	0.3227
U251
BIOINK day 3 normoxia vs. BIOINK day 10 normoxia	-539.8	-1247 to 167,1	No	ns	0.0837
BIOINK day 3 normoxia vs. LAMININK 3 days normoxia	207.7	77,91 to 337,4	Yes	*	0.0197
BIOINK day 3 normoxia vs. LAMININK 7 days normoxia	-312	-556,2 to -67,85	Yes	*	0.0309
BIOINK day 3 normoxia vs. BIOINK 3 days hypoxia	410.9	181,1 to 640,6	Yes	*	0.016
BIOINK day 3 normoxia vs. BIOINK 7 days hypoxia	407	246,9 to 567,2	Yes	**	0.0093
BIOINK day 3 normoxia vs. LAMININK 3 days hypoxia	423.7	177,9 to 669,4	Yes	*	0.017
BIOINK day 3 normoxia vs. LAMININK 7 days hypoxia	419.9	185,5 to 654,2	Yes	*	0.0159
BIOINK day 10 normoxia vs. LAMININK 3 days normoxia	747.5	-56,18 to 1551	No	ns	0.0575
BIOINK day 10 normoxia vs. LAMININK 7 days normoxia	227.8	-330,9 to 786,5	No	ns	0.4015
BIOINK day 10 normoxia vs. BIOINK 3 days hypoxia	950.7	48,37 to 1853	Yes	*	0.0452
BIOINK day 10 normoxia vs. BIOINK 7 days hypoxia	946.9	414,8 to 1479	Yes	**	0.0098
BIOINK day 10 normoxia vs. LAMININK 3 days hypoxia	963.5	51,36 to 1876	Yes	*	0.045
BIOINK day 10 normoxia vs. LAMININK 7 days hypoxia	959.7	410,0 to 1509	Yes	*	0.0104
LAMININK 3 days normoxia vs. LAMININK 7 days normoxia	-519.7	-711,1 to -328,2	Yes	**	0.0082
LAMININK 3 days normoxia vs. BIOINK 3 days hypoxia	203.2	65,63 to 340,8	Yes	*	0.0231
LAMININK 3 days normoxia vs. BIOINK 7 days hypoxia	199.4	144,3 to 254,4	Yes	**	0.0031
LAMININK 3 days normoxia vs. LAMININK 3 days hypoxia	216	40,89 to 391,1	Yes	*	0.0332
LAMININK 3 days normoxia vs. LAMININK 7 days hypoxia	212.2	50,50 to 373,9	Yes	*	0.0293
LAMININK 7 days normoxia vs. BIOINK 3 days hypoxia	722.9	426,9 to 1019	Yes	**	0.01
LAMININK 7 days normoxia vs. BIOINK 7 days hypoxia	719.1	587,1 to 851,1	Yes	***	0.0004
LAMININK 7 days normoxia vs. LAMININK 3 days hypoxia	735.7	398,3 to 1073	Yes	*	0.0117
LAMININK 7 days normoxia vs. LAMININK 7 days hypoxia	731.9	542,3 to 921,6	Yes	**	0.0013
BIOINK 3 days hypoxia vs. BIOINK 7 days hypoxia	-3.844	-79,73 to 72,04	No	ns	0.9985
BIOINK 3 days hypoxia vs. LAMININK 3 days hypoxia	12.81	-36,85 to 62,47	No	ns	0.5001
BIOINK 3 days hypoxia vs. LAMININK 7 days hypoxia	9.016	-30,05 to 48,08	No	ns	0.5703
BIOINK 7 days hypoxia vs. LAMININK 3 days hypoxia	16.65	-98,12 to 131,4	No	ns	0.8374
BIOINK 7 days hypoxia vs. LAMININK 7 days hypoxia	12.86	-47,03 to 72,75	No	ns	0.8411
LAMININK 3 days hypoxia vs. LAMININK 7 days hypoxia	-3.794	-20,26 to 12,68	No	ns	0.5715
MSC+U251
BIOINK day 3 normoxia vs. BIOINK day 10 normoxia	-273.7	-509,4 to -37,96	Yes	*	0.0331
BIOINK day 3 normoxia vs. LAMININK 3 days normoxia	194.3	-355,7 to 744,3	No	ns	0.5057
BIOINK day 3 normoxia vs. LAMININK 7 days normoxia	-103.3	-741,1 to 534,4	No	ns	0.9426
BIOINK day 3 normoxia vs. BIOINK 3 days hypoxia	496.9	-27,30 to 1021	No	ns	0.0578
BIOINK day 3 normoxia vs. BIOINK 7 days hypoxia	529.9	8,476 to 1051	Yes	*	0.0479
BIOINK day 3 normoxia vs. LAMININK 3 days hypoxia	565.7	62,81 to 1069	Yes	*	0.0362
BIOINK day 3 normoxia vs. LAMININK 7 days hypoxia	543.3	-1,312 to 1088	No	ns	0.0503
BIOINK day 10 normoxia vs. LAMININK 3 days normoxia	468	-3,328 to 939,3	No	ns	0.051
BIOINK day 10 normoxia vs. LAMININK 7 days normoxia	170.3	-407,3 to 747,9	No	ns	0.6412
BIOINK day 10 normoxia vs. BIOINK 3 days hypoxia	770.5	270,5 to 1271	Yes	*	0.0149
BIOINK day 10 normoxia vs. BIOINK 7 days hypoxia	803.6	343,0 to 1264	Yes	*	0.0104
BIOINK day 10 normoxia vs. LAMININK 3 days hypoxia	839.4	389,6 to 1289	Yes	**	0.0085
BIOINK day 10 normoxia vs. LAMININK 7 days hypoxia	816.9	332,3 to 1302	Yes	*	0.0115
LAMININK 3 days normoxia vs. LAMININK 7 days normoxia	-297.7	-475,8 to -119,6	Yes	*	0.0118
LAMININK 3 days normoxia vs. BIOINK 3 days hypoxia	302.5	91,97 to 513,1	Yes	*	0.0182
LAMININK 3 days normoxia vs. BIOINK 7 days hypoxia	335.6	148,6 to 522,6	Yes	**	0.0096
LAMININK 3 days normoxia vs. LAMININK 3 days hypoxia	371.4	207,1 to 535,6	Yes	**	0.0048
LAMININK 3 days normoxia vs. LAMININK 7 days hypoxia	348.9	172,7 to 525,1	Yes	**	0.0072
LAMININK 7 days normoxia vs. BIOINK 3 days hypoxia	600.2	461,5 to 738,9	Yes	***	0.001
LAMININK 7 days normoxia vs. BIOINK 7 days hypoxia	633.3	498,5 to 768,0	Yes	***	0.0007
LAMININK 7 days normoxia vs. LAMININK 3 days hypoxia	669	530,5 to 807,6	Yes	***	0.0007
LAMININK 7 days normoxia vs. LAMININK 7 days hypoxia	646.6	540,5 to 752,6	Yes	***	0.0002
BIOINK 3 days hypoxia vs. BIOINK 7 days hypoxia	33.08	-50,68 to 116,8	No	ns	0.424
BIOINK 3 days hypoxia vs. LAMININK 3 days hypoxia	68.84	-4,141 to 141,8	No	ns	0.0585
BIOINK 3 days hypoxia vs. LAMININK 7 days hypoxia	46.4	-32,73 to 125,5	No	ns	0.1925
BIOINK 7 days hypoxia vs. LAMININK 3 days hypoxia	35.76	-1,030 to 72,55	No	ns	0.054
BIOINK 7 days hypoxia vs. LAMININK 7 days hypoxia	13.33	-15,50 to 42,15	No	ns	0.3184
LAMININK 3 days hypoxia vs. LAMININK 7 days hypoxia	-22.44	-66,94 to 22,07	No	ns	0.2676
DK-MG
BIOINK day 3 normoxia vs. BIOINK day 10 normoxia	-5.188	-12,74 to 2,360	No	ns	0.102
BIOINK day 3 normoxia vs. LAMININK 3 days normoxia	-3.032	-13,24 to 7,174	No	ns	0.4152
BIOINK day 3 normoxia vs. LAMININK 7 days normoxia	-11.92	-26,37 to 2,541	No	ns	0.0724
BIOINK day 3 normoxia vs. BIOINK 3 days hypoxia	2.99	2,203 to 3,777	Yes	**	0.0024
BIOINK day 3 normoxia vs. BIOINK 7 days hypoxia	5.101	1,064 to 9,137	Yes	*	0.0316
BIOINK day 3 normoxia vs. LAMININK 3 days hypoxia	3.692	-2,951 to 10,34	No	ns	0.1504
BIOINK day 3 normoxia vs. LAMININK 7 days hypoxia	5.535	1,120 to 9,950	Yes	*	0.0321
BIOINK day 10 normoxia vs. LAMININK 3 days normoxia	2.156	-11,97 to 16,28	No	ns	0.8136
BIOINK day 10 normoxia vs. LAMININK 7 days normoxia	-6.727	-16,22 to 2,763	No	ns	0.1226
BIOINK day 10 normoxia vs. BIOINK 3 days hypoxia	8.178	0,08664 to 16,27	Yes	*	0.049
BIOINK day 10 normoxia vs. BIOINK 7 days hypoxia	10.29	5,057 to 15,52	Yes	**	0.0073
BIOINK day 10 normoxia vs. LAMININK 3 days hypoxia	8.88	-2,252 to 20,01	No	ns	0.0771
BIOINK day 10 normoxia vs. LAMININK 7 days hypoxia	10.72	4,404 to 17,04	Yes	*	0.0113
LAMININK 3 days normoxia vs. LAMININK 7 days normoxia	-8.883	-14,29 to -3,481	Yes	*	0.0186
LAMININK 3 days normoxia vs. BIOINK 3 days hypoxia	6.022	-4,335 to 16,38	No	ns	0.1387
LAMININK 3 days normoxia vs. BIOINK 7 days hypoxia	8.132	1,172 to 15,09	Yes	*	0.0369
LAMININK 3 days normoxia vs. LAMININK 3 days hypoxia	6.724	3,116 to 10,33	Yes	*	0.0149
LAMININK 3 days normoxia vs. LAMININK 7 days hypoxia	8.567	3,369 to 13,76	Yes	*	0.0186
LAMININK 7 days normoxia vs. BIOINK 3 days hypoxia	14.91	0,3742 to 29,44	Yes	*	0.0476
LAMININK 7 days normoxia vs. BIOINK 7 days hypoxia	17.02	11,28 to 22,75	Yes	**	0.0022
LAMININK 7 days normoxia vs. LAMININK 3 days hypoxia	15.61	7,085 to 24,13	Yes	*	0.0153
LAMININK 7 days normoxia vs. LAMININK 7 days hypoxia	17.45	11,78 to 23,12	Yes	**	0.002
BIOINK 3 days hypoxia vs. BIOINK 7 days hypoxia	2.111	-1,783 to 6,005	No	ns	0.1573
BIOINK 3 days hypoxia vs. LAMININK 3 days hypoxia	0.7023	-6,160 to 7,564	No	ns	0.9497
BIOINK 3 days hypoxia vs. LAMININK 7 days hypoxia	2.545	-1,951 to 7,041	No	ns	0.1455
BIOINK 7 days hypoxia vs. LAMININK 3 days hypoxia	-1.408	-5,655 to 2,838	No	ns	0.3543
BIOINK 7 days hypoxia vs. LAMININK 7 days hypoxia	0.4343	-1,805 to 2,673	No	ns	0.8864
LAMININK 3 days hypoxia vs. LAMININK 7 days hypoxia	1.843	-0,2338 to 3,919	No	ns	0.0629
MSC+DK-MG
BIOINK day 3 normoxia vs. BIOINK day 10 normoxia	-2.081	-30,72 to 26,56	No	ns	0.9991
BIOINK day 3 normoxia vs. LAMININK 3 days normoxia	22.7	-145,0 to 190,5	No	ns	0.9741
BIOINK day 3 normoxia vs. LAMININK 7 days normoxia	-16.17	-159,9 to 127,5	No	ns	0.9896
BIOINK day 3 normoxia vs. BIOINK 3 days hypoxia	50.9	-138,4 to 240,2	No	ns	0.7068
BIOINK day 3 normoxia vs. BIOINK 7 days hypoxia	67.87	-130,0 to 265,8	No	ns	0.5282
BIOINK day 3 normoxia vs. LAMININK 3 days hypoxia	62.27	-124,9 to 249,5	No	ns	0.5512
BIOINK day 3 normoxia vs. LAMININK 7 days hypoxia	70.64	-131,6 to 272,9	No	ns	0.5145
BIOINK day 10 normoxia vs. LAMININK 3 days normoxia	24.78	-122,3 to 171,9	No	ns	0.9327
BIOINK day 10 normoxia vs. LAMININK 7 days normoxia	-14.09	-135,6 to 107,4	No	ns	0.9879
BIOINK day 10 normoxia vs. BIOINK 3 days hypoxia	52.98	-117,1 to 223,1	No	ns	0.6008
BIOINK day 10 normoxia vs. BIOINK 7 days hypoxia	69.95	-108,1 to 247,9	No	ns	0.4276
BIOINK day 10 normoxia vs. LAMININK 3 days hypoxia	64.35	-102,8 to 231,5	No	ns	0.4422
BIOINK day 10 normoxia vs. LAMININK 7 days hypoxia	72.72	-109,8 to 255,2	No	ns	0.4176
LAMININK 3 days normoxia vs. LAMININK 7 days normoxia	-38.87	-72,66 to -5,083	Yes	*	0.034
LAMININK 3 days normoxia vs. BIOINK 3 days hypoxia	28.2	2,386 to 54,01	Yes	*	0.0392
LAMININK 3 days normoxia vs. BIOINK 7 days hypoxia	45.16	11,74 to 78,59	Yes	*	0.0216
LAMININK 3 days normoxia vs. LAMININK 3 days hypoxia	39.56	17,13 to 62,00	Yes	*	0.0101
LAMININK 3 days normoxia vs. LAMININK 7 days hypoxia	47.94	9,342 to 86,54	Yes	*	0.0274
LAMININK 7 days normoxia vs. BIOINK 3 days hypoxia	67.07	8,417 to 125,7	Yes	*	0.0346
LAMININK 7 days normoxia vs. BIOINK 7 days hypoxia	84.04	17,25 to 150,8	Yes	*	0.0265
LAMININK 7 days normoxia vs. LAMININK 3 days hypoxia	78.44	22,40 to 134,5	Yes	*	0.0196
LAMININK 7 days normoxia vs. LAMININK 7 days hypoxia	86.81	14,80 to 158,8	Yes	*	0.0298
BIOINK 3 days hypoxia vs. BIOINK 7 days hypoxia	16.96	3,721 to 30,21	Yes	*	0.0252
BIOINK 3 days hypoxia vs. LAMININK 3 days hypoxia	11.36	1,463 to 21,26	Yes	*	0.0342
BIOINK 3 days hypoxia vs. LAMININK 7 days hypoxia	19.74	2,249 to 37,23	Yes	*	0.0359
BIOINK 7 days hypoxia vs. LAMININK 3 days hypoxia	-5.601	-16,75 to 5,552	No	ns	0.2697
BIOINK 7 days hypoxia vs. LAMININK 7 days hypoxia	2.776	-2,490 to 8,041	No	ns	0.2435
LAMININK 3 days hypoxia vs. LAMININK 7 days hypoxia	8.377	-7,835 to 24,59	No	ns	0.2541
BIOINK day 3 normoxia
MSC vs. U251	-388.7	-600,8 to -176,6	Yes	*	0.0154
MSC vs. MSC+U251	-570.2	-1356 to 215,4	No	ns	0.0917
MSC vs. DK-MG	61.88	43,49 to 80,26	Yes	**	0.0044
MSC vs. MSC+DK-MG	-5.803	-302,2 to 290,6	No	ns	0.9998
U251 vs. MSC+U251	-181.5	-1134 to 771,2	No	ns	0.6565
U251 vs. DK-MG	450.6	238,1 to 663,0	Yes	*	0.0118
U251 vs. MSC+DK-MG	382.9	231,4 to 534,4	Yes	**	0.0087
MSC+U251 vs. DK-MG	632.1	-163,8 to 1428	No	ns	0.0775
MSC+U251 vs. MSC+DK-MG	564.4	-30,91 to 1160	No	ns	0.0576
DK-MG vs. MSC+DK-MG	-67.68	-358,7 to 223,3	No	ns	0.5408
BIOINK day 10 normoxia
MSC vs. U251	-951.5	-1424 to -478,7	Yes	**	0.0069
MSC vs. MSC+U251	-866.8	-1254 to -479,6	Yes	**	0.0051
MSC vs. DK-MG	33.77	20,44 to 47,10	Yes	**	0.0035
MSC vs. MSC+DK-MG	-30.8	-185,1 to 123,5	No	ns	0.8185
U251 vs. MSC+U251	84.63	-699,0 to 868,3	No	ns	0.9708
U251 vs. DK-MG	985.2	514,2 to 1456	Yes	**	0.0062
U251 vs. MSC+DK-MG	920.7	436,6 to 1405	Yes	**	0.0082
MSC+U251 vs. DK-MG	900.6	514,4 to 1287	Yes	**	0.0045
MSC+U251 vs. MSC+DK-MG	836	324,3 to 1348	Yes	*	0.0127
DK-MG vs. MSC+DK-MG	-64.57	-227,6 to 98,40	No	ns	0.3968
LAMININK 3 days normoxia
MSC vs. U251	-224.7	-375,8 to -73,54	Yes	*	0.0231
MSC vs. MSC+U251	-419.6	-618,5 to -220,6	Yes	*	0.0119
MSC vs. DK-MG	15.2	12,49 to 17,91	Yes	***	0.0002
MSC vs. MSC+DK-MG	-26.74	-88,36 to 34,87	No	ns	0.2271
U251 vs. MSC+U251	-194.9	-445,0 to 55,30	No	ns	0.0804
U251 vs. DK-MG	239.9	90,32 to 389,5	Yes	*	0.0199
U251 vs. MSC+DK-MG	198	110,9 to 285,0	Yes	*	0.0104
MSC+U251 vs. DK-MG	434.8	233,9 to 635,6	Yes	*	0.0114
MSC+U251 vs. MSC+DK-MG	392.8	256,0 to 529,6	Yes	**	0.0025
DK-MG vs. MSC+DK-MG	-41.95	-101,6 to 17,76	No	ns	0.0974
LAMININK 7 days normoxia
MSC vs. U251	-738.2	-896,8 to -579,6	Yes	***	0.0007
MSC vs. MSC+U251	-711	-817,5 to -604,6	Yes	***	0.0001
MSC vs. DK-MG	12.51	9,468 to 15,55	Yes	**	0.001
MSC vs. MSC+DK-MG	-59.43	-119,3 to 0,4442	No	ns	0.051
U251 vs. MSC+U251	27.16	-35,78 to 90,10	No	ns	0.3434
U251 vs. DK-MG	750.7	590,6 to 910,8	Yes	***	0.0007
U251 vs. MSC+DK-MG	678.8	579,4 to 778,2	Yes	****	<0,0001
MSC+U251 vs. DK-MG	723.5	616,4 to 830,7	Yes	****	<0,0001
MSC+U251 vs. MSC+DK-MG	651.6	595,7 to 707,5	Yes	****	<0,0001
DK-MG vs. MSC+DK-MG	-71.94	-133,6 to -10,26	Yes	*	0.0329
BIOINK 3 days hypoxia
MSC vs. U251	-42.72	-94,06 to 8,629	No	ns	0.071
MSC vs. MSC+U251	-138.3	-207,4 to -69,15	Yes	*	0.0131
MSC vs. DK-MG	-0.003333	-6,065 to 6,058	No	ns	>0,9999
MSC vs. MSC+DK-MG	-19.77	-51,74 to 12,20	No	ns	0.123
U251 vs. MSC+U251	-95.54	-157,8 to -33,25	Yes	*	0.0218
U251 vs. DK-MG	42.71	-12,37 to 97,79	No	ns	0.0811
U251 vs. MSC+DK-MG	22.95	-5,384 to 51,28	No	ns	0.0747
MSC+U251 vs. DK-MG	138.3	64,97 to 211,5	Yes	*	0.0146
MSC+U251 vs. MSC+DK-MG	118.5	66,25 to 170,7	Yes	**	0.0049
DK-MG vs. MSC+DK-MG	-19.77	-57,11 to 17,57	No	ns	0.1622
BIOINK 7 days hypoxia
MSC vs. U251	-48.88	-103,7 to 5,936	No	ns	0.0677
MSC vs. MSC+U251	-107.5	-140,9 to -74,07	Yes	**	0.0018
MSC vs. DK-MG	-0.21	-2,103 to 1,683	No	ns	0.968
MSC vs. MSC+DK-MG	-5.124	-13,14 to 2,889	No	ns	0.1535
U251 vs. MSC+U251	-58.62	-116,2 to -1,088	Yes	*	0.0476
U251 vs. DK-MG	48.67	-6,874 to 104,2	No	ns	0.0708
U251 vs. MSC+DK-MG	43.75	-3,657 to 91,17	No	ns	0.0619
MSC+U251 vs. DK-MG	107.3	74,02 to 140,6	Yes	**	0.0018
MSC+U251 vs. MSC+DK-MG	102.4	71,25 to 133,5	Yes	**	0.0017
DK-MG vs. MSC+DK-MG	-4.914	-14,15 to 4,322	No	ns	0.2297
LAMININK 3 days hypoxia
MSC vs. U251	-28.9	-45,61 to -12,19	Yes	*	0.0172
MSC vs. MSC+U251	-68.42	-76,97 to -59,87	Yes	****	<0,0001
MSC vs. DK-MG	1.703	-7,788 to 11,19	No	ns	0.6899
MSC vs. MSC+DK-MG	-7.404	-44,12 to 29,31	No	ns	0.6242
U251 vs. MSC+U251	-39.52	-62,11 to -16,92	Yes	*	0.0169
U251 vs. DK-MG	30.61	22,43 to 38,78	Yes	**	0.003
U251 vs. MSC+DK-MG	21.5	-0,6733 to 43,67	No	ns	0.0531
MSC+U251 vs. DK-MG	70.12	53,16 to 87,08	Yes	**	0.0019
MSC+U251 vs. MSC+DK-MG	61.02	37,29 to 84,74	Yes	**	0.0034
DK-MG vs. MSC+DK-MG	-9.107	-37,33 to 19,11	No	ns	0.358
LAMININK 7 days hypoxia
MSC vs. U251	-35.48	-48,06 to -22,90	Yes	**	0.0026
MSC vs. MSC+U251	-93.64	-128,6 to -58,66	Yes	**	0.003
MSC vs. DK-MG	0.765	-1,337 to 2,867	No	ns	0.4526
MSC vs. MSC+DK-MG	-1.808	-7,290 to 3,675	No	ns	0.5196
U251 vs. MSC+U251	-58.16	-87,63 to -28,68	Yes	**	0.0074
U251 vs. DK-MG	36.24	22,96 to 49,52	Yes	**	0.0028
U251 vs. MSC+DK-MG	33.67	19,56 to 47,78	Yes	**	0.0042
MSC+U251 vs. DK-MG	94.4	60,72 to 128,1	Yes	**	0.0026
MSC+U251 vs. MSC+DK-MG	91.83	60,64 to 123,0	Yes	**	0.0023
DK-MG vs. MSC+DK-MG	-2.573	-6,146 to 1,001	No	ns	0.116
Test details	Mean 1	Mean 2	Mean Diff,	SE of diff,	N1	N2	q	DF
MSC
BIOINK day 3 normoxia vs. BIOINK day 10 normoxia	67.68	44.76	22.92	1.728	3	4	18.76	2
BIOINK day 3 normoxia vs. LAMININK 3 days normoxia	67.68	24.03	43.64	2.757	3	3	22.38	2
BIOINK day 3 normoxia vs. LAMININK 7 days normoxia	67.68	30.22	37.45	3.84	3	4	13.79	2
BIOINK day 3 normoxia vs. BIOINK 3 days hypoxia	67.68	2.807	64.87	2.56	3	3	35.84	2
BIOINK day 3 normoxia vs. BIOINK 7 days hypoxia	67.68	0.4893	67.19	2.282	3	4	41.65	2
BIOINK day 3 normoxia vs. LAMININK 3 days hypoxia	67.68	3.811	63.87	2.31	3	3	39.09	2
BIOINK day 3 normoxia vs. LAMININK 7 days hypoxia	67.68	1.03	66.65	2.325	3	4	40.54	2
BIOINK day 10 normoxia vs. LAMININK 3 days normoxia	44.76	24.03	20.73	1.521	4	3	19.27	2
BIOINK day 10 normoxia vs. LAMININK 7 days normoxia	44.76	30.22	14.54	2.515	4	4	8.176	3
BIOINK day 10 normoxia vs. BIOINK 3 days hypoxia	44.76	2.807	41.95	1.389	4	3	42.7	2
BIOINK day 10 normoxia vs. BIOINK 7 days hypoxia	44.76	0.4893	44.27	1.612	4	4	38.83	3
BIOINK day 10 normoxia vs. LAMININK 3 days hypoxia	44.76	3.811	40.95	1.739	4	3	33.29	2
BIOINK day 10 normoxia vs. LAMININK 7 days hypoxia	44.76	1.03	43.73	1.992	4	4	31.05	3
LAMININK 3 days normoxia vs. LAMININK 7 days normoxia	24.03	30.22	-6.189	1.27	3	4	6.892	2
LAMININK 3 days normoxia vs. BIOINK 3 days hypoxia	24.03	2.807	21.23	0.1987	3	3	151	2
LAMININK 3 days normoxia vs. BIOINK 7 days hypoxia	24.03	0.4893	23.54	0.3665	3	4	90.85	2
LAMININK 3 days normoxia vs. LAMININK 3 days hypoxia	24.03	3.811	20.22	1.453	3	3	19.68	2
LAMININK 3 days normoxia vs. LAMININK 7 days hypoxia	24.03	1.03	23	0.5942	3	4	54.75	2
LAMININK 7 days normoxia vs. BIOINK 3 days hypoxia	30.22	2.807	27.42	1.453	4	3	26.69	2
LAMININK 7 days normoxia vs. BIOINK 7 days hypoxia	30.22	0.4893	29.73	1.221	4	4	34.45	3
LAMININK 7 days normoxia vs. LAMININK 3 days hypoxia	30.22	3.811	26.41	2.294	4	3	16.29	2
LAMININK 7 days normoxia vs. LAMININK 7 days hypoxia	30.22	1.03	29.19	1.228	4	4	33.61	3
BIOINK 3 days hypoxia vs. BIOINK 7 days hypoxia	2.807	0.4893	2.317	0.2171	3	4	15.1	2
BIOINK 3 days hypoxia vs. LAMININK 3 days hypoxia	2.807	3.811	-1.004	1.335	3	3	1.064	2
BIOINK 3 days hypoxia vs. LAMININK 7 days hypoxia	2.807	1.03	1.777	0.5042	3	4	4.983	2
BIOINK 7 days hypoxia vs. LAMININK 3 days hypoxia	0.4893	3.811	-3.321	1.034	4	3	4.543	2
BIOINK 7 days hypoxia vs. LAMININK 7 days hypoxia	0.4893	1.03	-0.5408	0.4154	4	4	1.841	3
LAMININK 3 days hypoxia vs. LAMININK 7 days hypoxia	3.811	1.03	2.781	0.8555	3	4	4.596	2
U251
BIOINK day 3 normoxia vs. BIOINK day 10 normoxia	456.4	996.2	-539.8	76.73	3	4	9.949	2
BIOINK day 3 normoxia vs. LAMININK 3 days normoxia	456.4	248.7	207.7	14.08	3	3	20.85	2
BIOINK day 3 normoxia vs. LAMININK 7 days normoxia	456.4	768.4	-312	26.51	3	4	16.65	2
BIOINK day 3 normoxia vs. BIOINK 3 days hypoxia	456.4	45.52	410.9	24.94	3	3	23.3	2
BIOINK day 3 normoxia vs. BIOINK 7 days hypoxia	456.4	49.37	407	17.38	3	4	33.11	2
BIOINK day 3 normoxia vs. LAMININK 3 days hypoxia	456.4	32.71	423.7	26.68	3	3	22.46	2
BIOINK day 3 normoxia vs. LAMININK 7 days hypoxia	456.4	36.51	419.9	25.44	3	4	23.34	2
BIOINK day 10 normoxia vs. LAMININK 3 days normoxia	996.2	248.7	747.5	87.24	4	3	12.12	2
BIOINK day 10 normoxia vs. LAMININK 7 days normoxia	996.2	768.4	227.8	89.26	4	4	3.609	3
BIOINK day 10 normoxia vs. BIOINK 3 days hypoxia	996.2	45.52	950.7	97.95	4	3	13.73	2
BIOINK day 10 normoxia vs. BIOINK 7 days hypoxia	996.2	49.37	946.9	84.99	4	4	15.76	3
BIOINK day 10 normoxia vs. LAMININK 3 days hypoxia	996.2	32.71	963.5	99.01	4	3	13.76	2
BIOINK day 10 normoxia vs. LAMININK 7 days hypoxia	996.2	36.51	959.7	87.82	4	4	15.45	3
LAMININK 3 days normoxia vs. LAMININK 7 days normoxia	248.7	768.4	-519.7	20.78	3	4	35.37	2
LAMININK 3 days normoxia vs. BIOINK 3 days hypoxia	248.7	45.52	203.2	14.93	3	3	19.24	2
LAMININK 3 days normoxia vs. BIOINK 7 days hypoxia	248.7	49.37	199.4	5.979	3	4	47.16	2
LAMININK 3 days normoxia vs. LAMININK 3 days hypoxia	248.7	32.71	216	19.01	3	3	16.07	2
LAMININK 3 days normoxia vs. LAMININK 7 days hypoxia	248.7	36.51	212.2	17.55	3	4	17.1	2
LAMININK 7 days normoxia vs. BIOINK 3 days hypoxia	768.4	45.52	722.9	32.13	4	3	31.82	2
LAMININK 7 days normoxia vs. BIOINK 7 days hypoxia	768.4	49.37	719.1	21.09	4	4	48.22	3
LAMININK 7 days normoxia vs. LAMININK 3 days hypoxia	768.4	32.71	735.7	36.63	4	3	28.4	2
LAMININK 7 days normoxia vs. LAMININK 7 days hypoxia	768.4	36.51	731.9	30.3	4	4	34.16	3
BIOINK 3 days hypoxia vs. BIOINK 7 days hypoxia	45.52	49.37	-3.844	8.237	3	4	0.6599	2
BIOINK 3 days hypoxia vs. LAMININK 3 days hypoxia	45.52	32.71	12.81	5.391	3	3	3.36	2
BIOINK 3 days hypoxia vs. LAMININK 7 days hypoxia	45.52	36.51	9.016	4.241	3	4	3.007	2
BIOINK 7 days hypoxia vs. LAMININK 3 days hypoxia	49.37	32.71	16.65	12.46	4	3	1.89	2
BIOINK 7 days hypoxia vs. LAMININK 7 days hypoxia	49.37	36.51	12.86	9.567	4	4	1.901	3
LAMININK 3 days hypoxia vs. LAMININK 7 days hypoxia	32.71	36.51	-3.794	1.788	3	4	3.001	2
MSC+U251
BIOINK day 3 normoxia vs. BIOINK day 10 normoxia	637.9	911.6	-273.7	37.66	4	4	10.28	3
BIOINK day 3 normoxia vs. LAMININK 3 days normoxia	637.9	443.6	194.3	87.86	4	4	3.128	3
BIOINK day 3 normoxia vs. LAMININK 7 days normoxia	637.9	741.3	-103.3	101.9	4	4	1.434	3
BIOINK day 3 normoxia vs. BIOINK 3 days hypoxia	637.9	141.1	496.9	83.74	4	4	8.391	3
BIOINK day 3 normoxia vs. BIOINK 7 days hypoxia	637.9	108	529.9	83.3	4	4	8.996	3
BIOINK day 3 normoxia vs. LAMININK 3 days hypoxia	637.9	72.23	565.7	80.34	4	4	9.958	3
BIOINK day 3 normoxia vs. LAMININK 7 days hypoxia	637.9	94.67	543.3	87	4	4	8.831	3
BIOINK day 10 normoxia vs. LAMININK 3 days normoxia	911.6	443.6	468	75.3	4	4	8.79	3
BIOINK day 10 normoxia vs. LAMININK 7 days normoxia	911.6	741.3	170.3	92.27	4	4	2.611	3
BIOINK day 10 normoxia vs. BIOINK 3 days hypoxia	911.6	141.1	770.5	79.88	4	4	13.64	3
BIOINK day 10 normoxia vs. BIOINK 7 days hypoxia	911.6	108	803.6	73.59	4	4	15.44	3
BIOINK day 10 normoxia vs. LAMININK 3 days hypoxia	911.6	72.23	839.4	71.86	4	4	16.52	3
BIOINK day 10 normoxia vs. LAMININK 7 days hypoxia	911.6	94.67	816.9	77.42	4	4	14.92	3
LAMININK 3 days normoxia vs. LAMININK 7 days normoxia	443.6	741.3	-297.7	28.45	4	4	14.79	3
LAMININK 3 days normoxia vs. BIOINK 3 days hypoxia	443.6	141.1	302.5	33.64	4	4	12.72	3
LAMININK 3 days normoxia vs. BIOINK 7 days hypoxia	443.6	108	335.6	29.87	4	4	15.89	3
LAMININK 3 days normoxia vs. LAMININK 3 days hypoxia	443.6	72.23	371.4	26.23	4	4	20.02	3
LAMININK 3 days normoxia vs. LAMININK 7 days hypoxia	443.6	94.67	348.9	28.15	4	4	17.53	3
LAMININK 7 days normoxia vs. BIOINK 3 days hypoxia	741.3	141.1	600.2	22.16	4	4	38.3	3
LAMININK 7 days normoxia vs. BIOINK 7 days hypoxia	741.3	108	633.3	21.53	4	4	41.6	3
LAMININK 7 days normoxia vs. LAMININK 3 days hypoxia	741.3	72.23	669	22.14	4	4	42.74	3
LAMININK 7 days normoxia vs. LAMININK 7 days hypoxia	741.3	94.67	646.6	16.94	4	4	53.97	3
BIOINK 3 days hypoxia vs. BIOINK 7 days hypoxia	141.1	108	33.08	13.38	4	4	3.496	3
BIOINK 3 days hypoxia vs. LAMININK 3 days hypoxia	141.1	72.23	68.84	11.66	4	4	8.35	3
BIOINK 3 days hypoxia vs. LAMININK 7 days hypoxia	141.1	94.67	46.4	12.64	4	4	5.191	3
BIOINK 7 days hypoxia vs. LAMININK 3 days hypoxia	108	72.23	35.76	5.877	4	4	8.605	3
BIOINK 7 days hypoxia vs. LAMININK 7 days hypoxia	108	94.67	13.33	4.604	4	4	4.093	3
LAMININK 3 days hypoxia vs. LAMININK 7 days hypoxia	72.23	94.67	-22.44	7.111	4	4	4.462	3
DK-MG
BIOINK day 3 normoxia vs. BIOINK day 10 normoxia	5.8	10.99	-5.188	0.8193	3	4	8.955	2
BIOINK day 3 normoxia vs. LAMININK 3 days normoxia	5.8	8.832	-3.032	1.108	3	3	3.87	2
BIOINK day 3 normoxia vs. LAMININK 7 days normoxia	5.8	17.72	-11.92	1.569	3	4	10.74	2
BIOINK day 3 normoxia vs. BIOINK 3 days hypoxia	5.8	2.81	2.99	0.08544	3	3	49.49	2
BIOINK day 3 normoxia vs. BIOINK 7 days hypoxia	5.8	0.6993	5.101	0.4381	3	4	16.46	2
BIOINK day 3 normoxia vs. LAMININK 3 days hypoxia	5.8	2.108	3.692	0.7211	3	3	7.241	2
BIOINK day 3 normoxia vs. LAMININK 7 days hypoxia	5.8	0.265	5.535	0.4793	3	4	16.33	2
BIOINK day 10 normoxia vs. LAMININK 3 days normoxia	10.99	8.832	2.156	1.534	4	3	1.988	2
BIOINK day 10 normoxia vs. LAMININK 7 days normoxia	10.99	17.72	-6.727	1.516	4	4	6.275	3
BIOINK day 10 normoxia vs. BIOINK 3 days hypoxia	10.99	2.81	8.178	0.8783	4	3	13.17	2
BIOINK day 10 normoxia vs. BIOINK 7 days hypoxia	10.99	0.6993	10.29	0.8357	4	4	17.41	3
BIOINK day 10 normoxia vs. LAMININK 3 days hypoxia	10.99	2.108	8.88	1.208	4	3	10.39	2
BIOINK day 10 normoxia vs. LAMININK 7 days hypoxia	10.99	0.265	10.72	1.01	4	4	15.02	3
LAMININK 3 days normoxia vs. LAMININK 7 days normoxia	8.832	17.72	-8.883	0.5864	3	4	21.42	2
LAMININK 3 days normoxia vs. BIOINK 3 days hypoxia	8.832	2.81	6.022	1.124	3	3	7.575	2
LAMININK 3 days normoxia vs. BIOINK 7 days hypoxia	8.832	0.6993	8.132	0.7556	3	4	15.22	2
LAMININK 3 days normoxia vs. LAMININK 3 days hypoxia	8.832	2.108	6.724	0.3917	3	3	24.28	2
LAMININK 3 days normoxia vs. LAMININK 7 days hypoxia	8.832	0.265	8.567	0.5642	3	4	21.47	2
LAMININK 7 days normoxia vs. BIOINK 3 days hypoxia	17.72	2.81	14.91	1.577	4	3	13.36	2
LAMININK 7 days normoxia vs. BIOINK 7 days hypoxia	17.72	0.6993	17.02	0.9157	4	4	26.28	3
LAMININK 7 days normoxia vs. LAMININK 3 days hypoxia	17.72	2.108	15.61	0.9251	4	3	23.86	2
LAMININK 7 days normoxia vs. LAMININK 7 days hypoxia	17.72	0.265	17.45	0.9061	4	4	27.24	3
BIOINK 3 days hypoxia vs. BIOINK 7 days hypoxia	2.81	0.6993	2.111	0.4227	3	4	7.062	2
BIOINK 3 days hypoxia vs. LAMININK 3 days hypoxia	2.81	2.108	0.7023	0.7449	3	3	1.333	2
BIOINK 3 days hypoxia vs. LAMININK 7 days hypoxia	2.81	0.265	2.545	0.488	3	4	7.375	2
BIOINK 7 days hypoxia vs. LAMININK 3 days hypoxia	0.6993	2.108	-1.408	0.4609	4	3	4.321	2
BIOINK 7 days hypoxia vs. LAMININK 7 days hypoxia	0.6993	0.265	0.4343	0.3577	4	4	1.717	3
LAMININK 3 days hypoxia vs. LAMININK 7 days hypoxia	2.108	0.265	1.843	0.2254	3	4	11.56	2
MSC+DK-MG
BIOINK day 3 normoxia vs. BIOINK day 10 normoxia	73.48	75.56	-2.081	4.575	4	4	0.6433	3
BIOINK day 3 normoxia vs. LAMININK 3 days normoxia	73.48	50.78	22.7	26.8	4	4	1.198	3
BIOINK day 3 normoxia vs. LAMININK 7 days normoxia	73.48	89.65	-16.17	22.96	4	4	0.9961	3
BIOINK day 3 normoxia vs. BIOINK 3 days hypoxia	73.48	22.58	50.9	30.24	4	4	2.38	3
BIOINK day 3 normoxia vs. BIOINK 7 days hypoxia	73.48	5.613	67.87	31.62	4	4	3.036	3
BIOINK day 3 normoxia vs. LAMININK 3 days hypoxia	73.48	11.21	62.27	29.91	4	4	2.945	3
BIOINK day 3 normoxia vs. LAMININK 7 days hypoxia	73.48	2.838	70.64	32.32	4	4	3.092	3
BIOINK day 10 normoxia vs. LAMININK 3 days normoxia	75.56	50.78	24.78	23.5	4	4	1.492	3
BIOINK day 10 normoxia vs. LAMININK 7 days normoxia	75.56	89.65	-14.09	19.41	4	4	1.027	3
BIOINK day 10 normoxia vs. BIOINK 3 days hypoxia	75.56	22.58	52.98	27.18	4	4	2.757	3
BIOINK day 10 normoxia vs. BIOINK 7 days hypoxia	75.56	5.613	69.95	28.44	4	4	3.479	3
BIOINK day 10 normoxia vs. LAMININK 3 days hypoxia	75.56	11.21	64.35	26.7	4	4	3.409	3
BIOINK day 10 normoxia vs. LAMININK 7 days hypoxia	75.56	2.838	72.72	29.16	4	4	3.528	3
LAMININK 3 days normoxia vs. LAMININK 7 days normoxia	50.78	89.65	-38.87	5.398	4	4	10.18	3
LAMININK 3 days normoxia vs. BIOINK 3 days hypoxia	50.78	22.58	28.2	4.124	4	4	9.671	3
LAMININK 3 days normoxia vs. BIOINK 7 days hypoxia	50.78	5.613	45.16	5.34	4	4	11.96	3
LAMININK 3 days normoxia vs. LAMININK 3 days hypoxia	50.78	11.21	39.56	3.584	4	4	15.61	3
LAMININK 3 days normoxia vs. LAMININK 7 days hypoxia	50.78	2.838	47.94	6.166	4	4	11	3
LAMININK 7 days normoxia vs. BIOINK 3 days hypoxia	89.65	22.58	67.07	9.37	4	4	10.12	3
LAMININK 7 days normoxia vs. BIOINK 7 days hypoxia	89.65	5.613	84.04	10.67	4	4	11.14	3
LAMININK 7 days normoxia vs. LAMININK 3 days hypoxia	89.65	11.21	78.44	8.952	4	4	12.39	3
LAMININK 7 days normoxia vs. LAMININK 7 days hypoxia	89.65	2.838	86.81	11.5	4	4	10.67	3
BIOINK 3 days hypoxia vs. BIOINK 7 days hypoxia	22.58	5.613	16.96	2.116	4	4	11.34	3
BIOINK 3 days hypoxia vs. LAMININK 3 days hypoxia	22.58	11.21	11.36	1.582	4	4	10.16	3
BIOINK 3 days hypoxia vs. LAMININK 7 days hypoxia	22.58	2.838	19.74	2.794	4	4	9.991	3
BIOINK 7 days hypoxia vs. LAMININK 3 days hypoxia	5.613	11.21	-5.601	1.782	4	4	4.446	3
BIOINK 7 days hypoxia vs. LAMININK 7 days hypoxia	5.613	2.838	2.776	0.8411	4	4	4.667	3
LAMININK 3 days hypoxia vs. LAMININK 7 days hypoxia	11.21	2.838	8.377	2.59	4	4	4.574	3
BIOINK day 3 normoxia
MSC vs. U251	67.68	456.4	-388.7	27.57	3	3	19.94	2
MSC vs. MSC+U251	67.68	637.9	-570.2	102.1	3	4	7.898	2
MSC vs. DK-MG	67.68	5.8	61.88	2.389	3	3	36.62	2
MSC vs. MSC+DK-MG	67.68	73.48	-5.803	38.53	3	4	0.213	2
U251 vs. MSC+U251	456.4	637.9	-181.5	123.8	3	4	2.073	2
U251 vs. DK-MG	456.4	5.8	450.6	27.61	3	3	23.08	2
U251 vs. MSC+DK-MG	456.4	73.48	382.9	19.69	3	4	27.5	2
MSC+U251 vs. DK-MG	637.9	5.8	632.1	103.5	4	3	8.641	2
MSC+U251 vs. MSC+DK-MG	637.9	73.48	564.4	112.2	4	4	7.112	3
DK-MG vs. MSC+DK-MG	5.8	73.48	-67.68	37.82	3	4	2.531	2
BIOINK day 10 normoxia
MSC vs. U251	44.76	996.2	-951.5	89.12	4	4	15.1	3
MSC vs. MSC+U251	44.76	911.6	-866.8	73.01	4	4	16.79	3
MSC vs. DK-MG	44.76	10.99	33.77	2.513	4	4	19.01	3
MSC vs. MSC+DK-MG	44.76	75.56	-30.8	29.09	4	4	1.497	3
U251 vs. MSC+U251	996.2	911.6	84.63	147.7	4	4	0.8101	3
U251 vs. DK-MG	996.2	10.99	985.2	88.8	4	4	15.69	3
U251 vs. MSC+DK-MG	996.2	75.56	920.7	91.26	4	4	14.27	3
MSC+U251 vs. DK-MG	911.6	10.99	900.6	72.81	4	4	17.49	3
MSC+U251 vs. MSC+DK-MG	911.6	75.56	836	96.47	4	4	12.26	3
DK-MG vs. MSC+DK-MG	10.99	75.56	-64.57	30.72	4	4	2.972	3
LAMININK 3 days normoxia
MSC vs. U251	24.03	248.7	-224.7	19.65	3	3	16.18	2
MSC vs. MSC+U251	24.03	443.6	-419.6	25.86	3	4	22.95	2
MSC vs. DK-MG	24.03	8.832	15.2	0.3521	3	3	61.06	2
MSC vs. MSC+DK-MG	24.03	50.78	-26.74	8.008	3	4	4.723	2
U251 vs. MSC+U251	248.7	443.6	-194.9	32.51	3	4	8.476	2
U251 vs. DK-MG	248.7	8.832	239.9	19.44	3	3	17.45	2
U251 vs. MSC+DK-MG	248.7	50.78	198	11.31	3	4	24.75	2
MSC+U251 vs. DK-MG	443.6	8.832	434.8	26.1	4	3	23.56	2
MSC+U251 vs. MSC+DK-MG	443.6	50.78	392.8	25.8	4	4	21.53	3
DK-MG vs. MSC+DK-MG	8.832	50.78	-41.95	7.759	3	4	7.645	2
LAMININK 7 days normoxia
MSC vs. U251	30.22	768.4	-738.2	29.9	4	4	34.92	3
MSC vs. MSC+U251	30.22	741.3	-711	20.06	4	4	50.13	3
MSC vs. DK-MG	30.22	17.72	12.51	0.573	4	4	30.87	3
MSC vs. MSC+DK-MG	30.22	89.65	-59.43	11.29	4	4	7.446	3
U251 vs. MSC+U251	768.4	741.3	27.16	11.87	4	4	3.237	3
U251 vs. DK-MG	768.4	17.72	750.7	30.18	4	4	35.18	3
U251 vs. MSC+DK-MG	768.4	89.65	678.8	18.74	4	4	51.22	3
MSC+U251 vs. DK-MG	741.3	17.72	723.5	20.2	4	4	50.66	3
MSC+U251 vs. MSC+DK-MG	741.3	89.65	651.6	10.54	4	4	87.39	3
DK-MG vs. MSC+DK-MG	17.72	89.65	-71.94	11.63	4	4	8.749	3
BIOINK 3 days hypoxia
MSC vs. U251	2.807	45.52	-42.72	6.673	3	3	9.052	2
MSC vs. MSC+U251	2.807	141.1	-138.3	8.982	3	4	21.77	2
MSC vs. DK-MG	2.807	2.81	-0.003333	0.7878	3	3	0.005984	2
MSC vs. MSC+DK-MG	2.807	22.58	-19.77	4.155	3	4	6.73	2
U251 vs. MSC+U251	45.52	141.1	-95.54	8.096	3	4	16.69	2
U251 vs. DK-MG	45.52	2.81	42.71	7.159	3	3	8.438	2
U251 vs. MSC+DK-MG	45.52	22.58	22.95	3.682	3	4	8.813	2
MSC+U251 vs. DK-MG	141.1	2.81	138.3	9.525	4	3	20.53	2
MSC+U251 vs. MSC+DK-MG	141.1	22.58	118.5	9.849	4	4	17.01	3
DK-MG vs. MSC+DK-MG	2.81	22.58	-19.77	4.853	3	4	5.76	2
BIOINK 7 days hypoxia
MSC vs. U251	0.4893	49.37	-48.88	10.33	4	4	6.689	3
MSC vs. MSC+U251	0.4893	108	-107.5	6.302	4	4	24.12	3
MSC vs. DK-MG	0.4893	0.6993	-0.21	0.3569	4	4	0.832	3
MSC vs. MSC+DK-MG	0.4893	5.613	-5.124	1.511	4	4	4.797	3
U251 vs. MSC+U251	49.37	108	-58.62	10.85	4	4	7.643	3
U251 vs. DK-MG	49.37	0.6993	48.67	10.47	4	4	6.573	3
U251 vs. MSC+DK-MG	49.37	5.613	43.75	8.938	4	4	6.923	3
MSC+U251 vs. DK-MG	108	0.6993	107.3	6.273	4	4	24.19	3
MSC+U251 vs. MSC+DK-MG	108	5.613	102.4	5.868	4	4	24.67	3
DK-MG vs. MSC+DK-MG	0.6993	5.613	-4.914	1.741	4	4	3.991	3
LAMININK 3 days hypoxia
MSC vs. U251	3.811	32.71	-28.9	2.172	3	3	18.82	2
MSC vs. MSC+U251	3.811	72.23	-68.42	1.111	3	4	87.06	2
MSC vs. DK-MG	3.811	2.108	1.703	1.234	3	3	1.952	2
MSC vs. MSC+DK-MG	3.811	11.21	-7.404	4.771	3	4	2.194	2
U251 vs. MSC+U251	32.71	72.23	-39.52	2.937	3	4	19.03	2
U251 vs. DK-MG	32.71	2.108	30.61	1.062	3	3	40.74	2
U251 vs. MSC+DK-MG	32.71	11.21	21.5	2.882	3	4	10.55	2
MSC+U251 vs. DK-MG	72.23	2.108	70.12	2.205	4	3	44.98	2
MSC+U251 vs. MSC+DK-MG	72.23	11.21	61.02	4.473	4	4	19.29	3
DK-MG vs. MSC+DK-MG	2.108	11.21	-9.107	3.668	3	4	3.511	2
LAMININK 7 days hypoxia
MSC vs. U251	1.03	36.51	-35.48	2.371	4	4	21.16	3
MSC vs. MSC+U251	1.03	94.67	-93.64	6.593	4	4	20.09	3
MSC vs. DK-MG	1.03	0.265	0.765	0.3962	4	4	2.73	3
MSC vs. MSC+DK-MG	1.03	2.838	-1.808	1.034	4	4	2.473	3
U251 vs. MSC+U251	36.51	94.67	-58.16	5.557	4	4	14.8	3
U251 vs. DK-MG	36.51	0.265	36.24	2.504	4	4	20.47	3
U251 vs. MSC+DK-MG	36.51	2.838	33.67	2.659	4	4	17.91	3
MSC+U251 vs. DK-MG	94.67	0.265	94.4	6.349	4	4	21.03	3
MSC+U251 vs. MSC+DK-MG	94.67	2.838	91.83	5.879	4	4	22.09	3
DK-MG vs. MSC+DK-MG	0.265	2.838	-2.573	0.6737	4	4	5.4	3

## Sheet: CXCL5
Table Analyzed	CXCL5
Mixed-effects model (REML)	Matching: Both factors
Assume sphericity?	No
Alpha	0.05
Fixed effects (type III)	P value	P value summary	Statistically significant (P < 0,05)?	F (DFn, DFd)	Geisser-Greenhouse's epsilon
Cell type	0.0081	**	Yes	F (1,584, 4,751) = 16,70	0.3959
Culture parameters	0.0071	**	Yes	F (1,729, 5,186) = 15,51	0.2469
Cell type x Culture parameters	0.1159	ns	No	F (2,280, 5,863) = 3,138	0.08143
Random effects	SD	Variance
Experimental replicate	0	0
Experimental replicate x Cell type	42.66	1820
Experimental replicate x Culture parameters	0	0
Residual	62.31	3883
Was the matching effective?
Chi-square, df	22,10, 1
P value	<0,0001
P value summary	****
Is there significant matching (P < 0.05)?	Yes
Data summary
Number of columns (Culture parameters)	8
Number of rows (Cell type)	5
Number of subjects (Experimental replicate)	4
Number of missing values	12
Multiple comparisons
Compare cell means with others in its row and its column
Number of families	13
Number of comparisons per row family	28
Number of comparisons per column family	10
Alpha	0.05
Tukey's multiple comparisons test	Mean Diff,	95,00% CI of diff,	Below threshold?	Summary	Adjusted P Value
MSC
BIOINK day 3 normoxia vs. BIOINK day 10 normoxia	229.5	53,04 to 405,9	Yes	*	0.0299
BIOINK day 3 normoxia vs. LAMININK 3 days normoxia	233.3	40,96 to 425,6	Yes	*	0.0343
BIOINK day 3 normoxia vs. LAMININK 7 days normoxia	269.3	44,11 to 494,5	Yes	*	0.0353
BIOINK day 3 normoxia vs. BIOINK 3 days hypoxia	295	90,86 to 499,2	Yes	*	0.0242
BIOINK day 3 normoxia vs. BIOINK 7 days hypoxia	325	109,1 to 541,0	Yes	*	0.0222
BIOINK day 3 normoxia vs. LAMININK 3 days hypoxia	273.1	-27,59 to 573,7	No	ns	0.0602
BIOINK day 3 normoxia vs. LAMININK 7 days hypoxia	290	74,52 to 505,5	Yes	*	0.0279
BIOINK day 10 normoxia vs. LAMININK 3 days normoxia	3.81	-103,2 to 110,8	No	ns	0.9998
BIOINK day 10 normoxia vs. LAMININK 7 days normoxia	39.82	-30,25 to 109,9	No	ns	0.2066
BIOINK day 10 normoxia vs. BIOINK 3 days hypoxia	65.57	4,062 to 127,1	Yes	*	0.0442
BIOINK day 10 normoxia vs. BIOINK 7 days hypoxia	95.57	51,19 to 140,0	Yes	**	0.0056
BIOINK day 10 normoxia vs. LAMININK 3 days hypoxia	43.6	-145,8 to 233,0	No	ns	0.5719
BIOINK day 10 normoxia vs. LAMININK 7 days hypoxia	60.54	-57,55 to 178,6	No	ns	0.2583
LAMININK 3 days normoxia vs. LAMININK 7 days normoxia	36.01	-47,95 to 120,0	No	ns	0.2358
LAMININK 3 days normoxia vs. BIOINK 3 days hypoxia	61.76	-6,848 to 130,4	No	ns	0.0612
LAMININK 3 days normoxia vs. BIOINK 7 days hypoxia	91.76	3,310 to 180,2	Yes	*	0.0466
LAMININK 3 days normoxia vs. LAMININK 3 days hypoxia	39.79	-72,57 to 152,2	No	ns	0.3209
LAMININK 3 days normoxia vs. LAMININK 7 days hypoxia	56.73	-15,83 to 129,3	No	ns	0.0801
LAMININK 7 days normoxia vs. BIOINK 3 days hypoxia	25.75	-11,78 to 63,28	No	ns	0.1023
LAMININK 7 days normoxia vs. BIOINK 7 days hypoxia	55.76	28,60 to 82,91	Yes	**	0.0064
LAMININK 7 days normoxia vs. LAMININK 3 days hypoxia	3.784	-127,2 to 134,8	No	ns	>0,9999
LAMININK 7 days normoxia vs. LAMININK 7 days hypoxia	20.72	-34,24 to 75,68	No	ns	0.4576
BIOINK 3 days hypoxia vs. BIOINK 7 days hypoxia	30	0,4052 to 59,60	Yes	*	0.0487
BIOINK 3 days hypoxia vs. LAMININK 3 days hypoxia	-21.97	-171,8 to 127,8	No	ns	0.8326
BIOINK 3 days hypoxia vs. LAMININK 7 days hypoxia	-5.031	-83,77 to 73,71	No	ns	0.9944
BIOINK 7 days hypoxia vs. LAMININK 3 days hypoxia	-51.97	-198,0 to 94,03	No	ns	0.3183
BIOINK 7 days hypoxia vs. LAMININK 7 days hypoxia	-35.04	-115,4 to 45,34	No	ns	0.3561
LAMININK 3 days hypoxia vs. LAMININK 7 days hypoxia	16.94	-97,88 to 131,8	No	ns	0.8299
U251
BIOINK day 3 normoxia vs. BIOINK day 10 normoxia	21.2	-25,12 to 67,53	No	ns	0.2114
BIOINK day 3 normoxia vs. LAMININK 3 days normoxia	51.88	21,44 to 82,32	Yes	*	0.0174
BIOINK day 3 normoxia vs. LAMININK 7 days normoxia	-0.1908	-26,82 to 26,43	No	ns	>0,9999
BIOINK day 3 normoxia vs. BIOINK 3 days hypoxia	108.3	83,69 to 133,0	Yes	***	0.0009
BIOINK day 3 normoxia vs. BIOINK 7 days hypoxia	111.9	102,4 to 121,5	Yes	****	<0,0001
BIOINK day 3 normoxia vs. LAMININK 3 days hypoxia	100.3	76,88 to 123,7	Yes	**	0.0011
BIOINK day 3 normoxia vs. LAMININK 7 days hypoxia	101.3	70,72 to 131,9	Yes	**	0.0046
BIOINK day 10 normoxia vs. LAMININK 3 days normoxia	30.68	-20,47 to 81,82	No	ns	0.131
BIOINK day 10 normoxia vs. LAMININK 7 days normoxia	-21.39	-69,27 to 26,49	No	ns	0.34
BIOINK day 10 normoxia vs. BIOINK 3 days hypoxia	87.14	40,64 to 133,6	Yes	*	0.0147
BIOINK day 10 normoxia vs. BIOINK 7 days hypoxia	90.71	52,87 to 128,6	Yes	**	0.004
BIOINK day 10 normoxia vs. LAMININK 3 days hypoxia	79.09	39,40 to 118,8	Yes	*	0.0134
BIOINK day 10 normoxia vs. LAMININK 7 days hypoxia	80.11	35,02 to 125,2	Yes	**	0.0098
LAMININK 3 days normoxia vs. LAMININK 7 days normoxia	-52.07	-102,8 to -1,320	Yes	*	0.0476
LAMININK 3 days normoxia vs. BIOINK 3 days hypoxia	56.46	4,233 to 108,7	Yes	*	0.043
LAMININK 3 days normoxia vs. BIOINK 7 days hypoxia	60.03	24,94 to 95,12	Yes	*	0.0173
LAMININK 3 days normoxia vs. LAMININK 3 days hypoxia	48.41	5,608 to 91,21	Yes	*	0.0394
LAMININK 3 days normoxia vs. LAMININK 7 days hypoxia	49.43	-8,974 to 107,8	No	ns	0.0689
LAMININK 7 days normoxia vs. BIOINK 3 days hypoxia	108.5	75,48 to 141,6	Yes	**	0.0047
LAMININK 7 days normoxia vs. BIOINK 7 days hypoxia	112.1	100,7 to 123,5	Yes	****	<0,0001
LAMININK 7 days normoxia vs. LAMININK 3 days hypoxia	100.5	58,14 to 142,8	Yes	*	0.0104
LAMININK 7 days normoxia vs. LAMININK 7 days hypoxia	101.5	93,44 to 109,6	Yes	****	<0,0001
BIOINK 3 days hypoxia vs. BIOINK 7 days hypoxia	3.568	-20,33 to 27,46	No	ns	0.8241
BIOINK 3 days hypoxia vs. LAMININK 3 days hypoxia	-8.052	-23,82 to 7,718	No	ns	0.1749
BIOINK 3 days hypoxia vs. LAMININK 7 days hypoxia	-7.034	-32,40 to 18,33	No	ns	0.4557
BIOINK 7 days hypoxia vs. LAMININK 3 days hypoxia	-11.62	-39,02 to 15,78	No	ns	0.2403
BIOINK 7 days hypoxia vs. LAMININK 7 days hypoxia	-10.6	-23,28 to 2,071	No	ns	0.0805
LAMININK 3 days hypoxia vs. LAMININK 7 days hypoxia	1.018	-37,34 to 39,38	No	ns	>0,9999
MSC+U251
BIOINK day 3 normoxia vs. BIOINK day 10 normoxia	257.8	-71,65 to 587,3	No	ns	0.0956
BIOINK day 3 normoxia vs. LAMININK 3 days normoxia	217.2	-185,4 to 619,9	No	ns	0.2316
BIOINK day 3 normoxia vs. LAMININK 7 days normoxia	274.4	-197,9 to 746,6	No	ns	0.1966
BIOINK day 3 normoxia vs. BIOINK 3 days hypoxia	81.49	-722,5 to 885,5	No	ns	0.9941
BIOINK day 3 normoxia vs. BIOINK 7 days hypoxia	338.8	-136,6 to 814,2	No	ns	0.121
BIOINK day 3 normoxia vs. LAMININK 3 days hypoxia	147.2	-576,2 to 870,6	No	ns	0.8663
BIOINK day 3 normoxia vs. LAMININK 7 days hypoxia	328.9	-214,6 to 872,4	No	ns	0.1791
BIOINK day 10 normoxia vs. LAMININK 3 days normoxia	-40.59	-126,9 to 45,69	No	ns	0.3077
BIOINK day 10 normoxia vs. LAMININK 7 days normoxia	16.52	-128,8 to 161,8	No	ns	0.9891
BIOINK day 10 normoxia vs. BIOINK 3 days hypoxia	-176.4	-1019 to 666,7	No	ns	0.8537
BIOINK day 10 normoxia vs. BIOINK 7 days hypoxia	80.93	-207,2 to 369,1	No	ns	0.6764
BIOINK day 10 normoxia vs. LAMININK 3 days hypoxia	-110.6	-674,2 to 453,0	No	ns	0.8816
BIOINK day 10 normoxia vs. LAMININK 7 days hypoxia	71.06	-201,5 to 343,6	No	ns	0.7275
LAMININK 3 days normoxia vs. LAMININK 7 days normoxia	57.11	-17,25 to 131,5	No	ns	0.1003
LAMININK 3 days normoxia vs. BIOINK 3 days hypoxia	-135.8	-992,6 to 721,1	No	ns	0.9477
LAMININK 3 days normoxia vs. BIOINK 7 days hypoxia	121.5	-143,5 to 386,6	No	ns	0.3236
LAMININK 3 days normoxia vs. LAMININK 3 days hypoxia	-70.04	-577,9 to 437,8	No	ns	0.9717
LAMININK 3 days normoxia vs. LAMININK 7 days hypoxia	111.7	-84,77 to 308,1	No	ns	0.2065
LAMININK 7 days normoxia vs. BIOINK 3 days hypoxia	-192.9	-1077 to 691,5	No	ns	0.8333
LAMININK 7 days normoxia vs. BIOINK 7 days hypoxia	64.42	-214,2 to 343,0	No	ns	0.8017
LAMININK 7 days normoxia vs. LAMININK 3 days hypoxia	-127.2	-640,5 to 386,2	No	ns	0.7608
LAMININK 7 days normoxia vs. LAMININK 7 days hypoxia	54.55	-128,6 to 237,7	No	ns	0.634
BIOINK 3 days hypoxia vs. BIOINK 7 days hypoxia	257.3	-356,7 to 871,2	No	ns	0.3825
BIOINK 3 days hypoxia vs. LAMININK 3 days hypoxia	65.71	-618,9 to 750,3	No	ns	0.9956
BIOINK 3 days hypoxia vs. LAMININK 7 days hypoxia	247.4	-559,3 to 1054	No	ns	0.6122
BIOINK 7 days hypoxia vs. LAMININK 3 days hypoxia	-191.6	-539,9 to 156,8	No	ns	0.2222
BIOINK 7 days hypoxia vs. LAMININK 7 days hypoxia	-9.87	-217,8 to 198,1	No	ns	>0,9999
LAMININK 3 days hypoxia vs. LAMININK 7 days hypoxia	181.7	-152,5 to 515,9	No	ns	0.2278
DK-MG
BIOINK day 3 normoxia vs. BIOINK day 10 normoxia	2.978	-22,86 to 28,82	No	ns	0.9215
BIOINK day 3 normoxia vs. LAMININK 3 days normoxia	2.38	-45,01 to 49,77	No	ns	0.9986
BIOINK day 3 normoxia vs. LAMININK 7 days normoxia	2.698	-52,00 to 57,40	No	ns	0.9987
BIOINK day 3 normoxia vs. BIOINK 3 days hypoxia	0.95	-6,973 to 8,873	No	ns	0.9099
BIOINK day 3 normoxia vs. BIOINK 7 days hypoxia	7.04	-0,3709 to 14,45	No	ns	0.0552
BIOINK day 3 normoxia vs. LAMININK 3 days hypoxia	7.04	-0,8826 to 14,96	No	ns	0.0628
BIOINK day 3 normoxia vs. LAMININK 7 days hypoxia	7.04	-0,3709 to 14,45	No	ns	0.0552
BIOINK day 10 normoxia vs. LAMININK 3 days normoxia	-0.5972	-47,77 to 46,57	No	ns	>0,9999
BIOINK day 10 normoxia vs. LAMININK 7 days normoxia	-0.28	-43,25 to 42,69	No	ns	>0,9999
BIOINK day 10 normoxia vs. BIOINK 3 days hypoxia	-2.028	-26,78 to 22,73	No	ns	0.9807
BIOINK day 10 normoxia vs. BIOINK 7 days hypoxia	4.063	-21,37 to 29,49	No	ns	0.9459
BIOINK day 10 normoxia vs. LAMININK 3 days hypoxia	4.063	-20,69 to 28,82	No	ns	0.7764
BIOINK day 10 normoxia vs. LAMININK 7 days hypoxia	4.063	-21,37 to 29,49	No	ns	0.9459
LAMININK 3 days normoxia vs. LAMININK 7 days normoxia	0.3172	-12,82 to 13,46	No	ns	>0,9999
LAMININK 3 days normoxia vs. BIOINK 3 days hypoxia	-1.43	-44,36 to 41,50	No	ns	0.9999
LAMININK 3 days normoxia vs. BIOINK 7 days hypoxia	4.66	-35,49 to 44,81	No	ns	0.9196
LAMININK 3 days normoxia vs. LAMININK 3 days hypoxia	4.66	-38,27 to 47,59	No	ns	0.9369
LAMININK 3 days normoxia vs. LAMININK 7 days hypoxia	4.66	-35,49 to 44,81	No	ns	0.9196
LAMININK 7 days normoxia vs. BIOINK 3 days hypoxia	-1.748	-52,42 to 48,92	No	ns	0.9999
LAMININK 7 days normoxia vs. BIOINK 7 days hypoxia	4.343	-22,84 to 31,53	No	ns	0.9459
LAMININK 7 days normoxia vs. LAMININK 3 days hypoxia	4.343	-46,33 to 55,01	No	ns	0.9762
LAMININK 7 days normoxia vs. LAMININK 7 days hypoxia	4.343	-22,84 to 31,53	No	ns	0.9459
BIOINK 3 days hypoxia vs. BIOINK 7 days hypoxia	6.09		Yes	****	<0,0001
BIOINK 3 days hypoxia vs. LAMININK 3 days hypoxia	6.09		Yes	****	<0,0001
BIOINK 3 days hypoxia vs. LAMININK 7 days hypoxia	6.09		Yes	****	<0,0001
BIOINK 7 days hypoxia vs. LAMININK 3 days hypoxia	0
BIOINK 7 days hypoxia vs. LAMININK 7 days hypoxia	0
LAMININK 3 days hypoxia vs. LAMININK 7 days hypoxia	0
MSC+DK-MG
BIOINK day 3 normoxia vs. BIOINK day 10 normoxia	146.4	-281,2 to 574,0	No	ns	0.5297
BIOINK day 3 normoxia vs. LAMININK 3 days normoxia	115	-338,2 to 568,2	No	ns	0.7453
BIOINK day 3 normoxia vs. LAMININK 7 days normoxia	197.7	-321,7 to 717,0	No	ns	0.4507
BIOINK day 3 normoxia vs. BIOINK 3 days hypoxia	123.6	-275,0 to 522,1	No	ns	0.6039
BIOINK day 3 normoxia vs. BIOINK 7 days hypoxia	182.9	-222,9 to 588,7	No	ns	0.3343
BIOINK day 3 normoxia vs. LAMININK 3 days hypoxia	123.7	-114,8 to 362,3	No	ns	0.252
BIOINK day 3 normoxia vs. LAMININK 7 days hypoxia	197.1	-200,7 to 594,9	No	ns	0.2772
BIOINK day 10 normoxia vs. LAMININK 3 days normoxia	-31.34	-59,60 to -3,086	Yes	*	0.0376
BIOINK day 10 normoxia vs. LAMININK 7 days normoxia	51.31	-45,16 to 147,8	No	ns	0.2389
BIOINK day 10 normoxia vs. BIOINK 3 days hypoxia	-22.76	-100,3 to 54,81	No	ns	0.6448
BIOINK day 10 normoxia vs. BIOINK 7 days hypoxia	36.56	-2,508 to 75,62	No	ns	0.0598
BIOINK day 10 normoxia vs. LAMININK 3 days hypoxia	-22.62	-314,6 to 269,3	No	ns	0.9987
BIOINK day 10 normoxia vs. LAMININK 7 days hypoxia	50.75	8,583 to 92,92	Yes	*	0.03
LAMININK 3 days normoxia vs. LAMININK 7 days normoxia	82.65	14,21 to 151,1	Yes	*	0.0297
LAMININK 3 days normoxia vs. BIOINK 3 days hypoxia	8.579	-74,70 to 91,86	No	ns	0.9935
LAMININK 3 days normoxia vs. BIOINK 7 days hypoxia	67.9	13,25 to 122,5	Yes	*	0.0274
LAMININK 3 days normoxia vs. LAMININK 3 days hypoxia	8.724	-308,8 to 326,2	No	ns	>0,9999
LAMININK 3 days normoxia vs. LAMININK 7 days hypoxia	82.09	20,63 to 143,6	Yes	*	0.0224
LAMININK 7 days normoxia vs. BIOINK 3 days hypoxia	-74.07	-205,6 to 57,51	No	ns	0.211
LAMININK 7 days normoxia vs. BIOINK 7 days hypoxia	-14.75	-132,1 to 102,6	No	ns	0.9818
LAMININK 7 days normoxia vs. LAMININK 3 days hypoxia	-73.93	-455,8 to 307,9	No	ns	0.8871
LAMININK 7 days normoxia vs. LAMININK 7 days hypoxia	-0.5575	-126,3 to 125,2	No	ns	>0,9999
BIOINK 3 days hypoxia vs. BIOINK 7 days hypoxia	59.32	9,432 to 109,2	Yes	*	0.031
BIOINK 3 days hypoxia vs. LAMININK 3 days hypoxia	0.1447	-287,8 to 288,1	No	ns	>0,9999
BIOINK 3 days hypoxia vs. LAMININK 7 days hypoxia	73.51	19,14 to 127,9	Yes	*	0.0216
BIOINK 7 days hypoxia vs. LAMININK 3 days hypoxia	-59.17	-329,6 to 211,2	No	ns	0.8315
BIOINK 7 days hypoxia vs. LAMININK 7 days hypoxia	14.2	4,454 to 23,94	Yes	*	0.0174
LAMININK 3 days hypoxia vs. LAMININK 7 days hypoxia	73.37	-187,9 to 334,6	No	ns	0.6765
BIOINK day 3 normoxia
MSC vs. U251	187	11,09 to 362,8	Yes	*	0.0444
MSC vs. MSC+U251	-149	-816,8 to 518,7	No	ns	0.5649
MSC vs. DK-MG	322.1	149,2 to 495,0	Yes	*	0.015
MSC vs. MSC+DK-MG	60.68	-637,2 to 758,5	No	ns	0.9471
U251 vs. MSC+U251	-336	-1036 to 363,5	No	ns	0.1918
U251 vs. DK-MG	135.1	100,7 to 169,5	Yes	**	0.0024
U251 vs. MSC+DK-MG	-126.3	-856,3 to 603,7	No	ns	0.7095
MSC+U251 vs. DK-MG	471.1	-198,2 to 1140	No	ns	0.0971
MSC+U251 vs. MSC+DK-MG	209.7	-626,7 to 1046	No	ns	0.6984
DK-MG vs. MSC+DK-MG	-261.4	-1017 to 494,7	No	ns	0.324
BIOINK day 10 normoxia
MSC vs. U251	-21.3	-95,22 to 52,62	No	ns	0.6103
MSC vs. MSC+U251	-120.7	-286,4 to 45,04	No	ns	0.1128
MSC vs. DK-MG	95.57	29,03 to 162,1	Yes	*	0.0184
MSC vs. MSC+DK-MG	-22.43	-90,17 to 45,31	No	ns	0.5166
U251 vs. MSC+U251	-99.36	-223,7 to 25,01	No	ns	0.0897
U251 vs. DK-MG	116.9	91,29 to 142,5	Yes	***	0.0008
U251 vs. MSC+DK-MG	-1.13	-128,2 to 125,9	No	ns	>0,9999
MSC+U251 vs. DK-MG	216.2	106,8 to 325,7	Yes	**	0.0073
MSC+U251 vs. MSC+DK-MG	98.23	-134,7 to 331,2	No	ns	0.3575
DK-MG vs. MSC+DK-MG	-118	-246,5 to 10,48	No	ns	0.0627
LAMININK 3 days normoxia
MSC vs. U251	5.569	-82,93 to 94,07	No	ns	0.9816
MSC vs. MSC+U251	-165.1	-252,4 to -77,71	Yes	*	0.0146
MSC vs. DK-MG	91.17	18,25 to 164,1	Yes	*	0.0324
MSC vs. MSC+DK-MG	-57.58	-218,5 to 103,3	No	ns	0.3077
U251 vs. MSC+U251	-170.6	-340,0 to -1,256	Yes	*	0.0493
U251 vs. DK-MG	85.6	54,60 to 116,6	Yes	**	0.0073
U251 vs. MSC+DK-MG	-63.15	-152,7 to 26,42	No	ns	0.0968
MSC+U251 vs. DK-MG	256.2	104,6 to 407,9	Yes	*	0.018
MSC+U251 vs. MSC+DK-MG	107.5	-37,62 to 252,6	No	ns	0.1082
DK-MG vs. MSC+DK-MG	-148.7	-256,8 to -40,73	Yes	*	0.0269
LAMININK 7 days normoxia
MSC vs. U251	-82.51	-107,7 to -57,28	Yes	**	0.0017
MSC vs. MSC+U251	-144	-174,2 to -113,8	Yes	***	0.0007
MSC vs. DK-MG	55.48	31,69 to 79,26	Yes	**	0.0045
MSC vs. MSC+DK-MG	-10.94	-49,26 to 27,38	No	ns	0.6163
U251 vs. MSC+U251	-61.46	-67,69 to -55,22	Yes	****	<0,0001
U251 vs. DK-MG	138	116,5 to 159,5	Yes	***	0.0001
U251 vs. MSC+DK-MG	71.57	42,91 to 100,2	Yes	**	0.0037
MSC+U251 vs. DK-MG	199.4	172,6 to 226,2	Yes	****	<0,0001
MSC+U251 vs. MSC+DK-MG	133	101,1 to 164,9	Yes	***	0.001
DK-MG vs. MSC+DK-MG	-66.42	-81,30 to -51,53	Yes	***	0.0008
BIOINK 3 days hypoxia
MSC vs. U251	0.2733	-21,16 to 21,71	No	ns	>0,9999
MSC vs. MSC+U251	-362.6	-1820 to 1094	No	ns	0.5011
MSC vs. DK-MG	27.98	1,323 to 54,63	Yes	*	0.0455
MSC vs. MSC+DK-MG	-110.8	-324,7 to 103,2	No	ns	0.1686
U251 vs. MSC+U251	-362.9	-1836 to 1110	No	ns	0.5071
U251 vs. DK-MG	27.7	4,278 to 51,13	Yes	*	0.0361
U251 vs. MSC+DK-MG	-111	-339,5 to 117,4	No	ns	0.1879
MSC+U251 vs. DK-MG	390.6	-1065 to 1846	No	ns	0.4577
MSC+U251 vs. MSC+DK-MG	251.8	-497,0 to 1001	No	ns	0.506
DK-MG vs. MSC+DK-MG	-138.7	-376,2 to 98,68	No	ns	0.1362
BIOINK 7 days hypoxia
MSC vs. U251	-26.16	-42,53 to -9,790	Yes	*	0.0136
MSC vs. MSC+U251	-135.3	-392,2 to 121,6	No	ns	0.2347
MSC vs. DK-MG	4.063	-17,49 to 25,61	No	ns	0.8427
MSC vs. MSC+DK-MG	-81.45	-190,8 to 27,87	No	ns	0.1067
U251 vs. MSC+U251	-109.1	-357,7 to 139,4	No	ns	0.3331
U251 vs. DK-MG	30.23	16,07 to 44,38	Yes	**	0.0058
U251 vs. MSC+DK-MG	-55.29	-174,7 to 64,13	No	ns	0.3022
MSC+U251 vs. DK-MG	139.4	-107,0 to 385,7	No	ns	0.2018
MSC+U251 vs. MSC+DK-MG	53.86	-221,7 to 329,4	No	ns	0.8277
DK-MG vs. MSC+DK-MG	-85.51	-213,3 to 42,30	No	ns	0.1382
LAMININK 3 days hypoxia
MSC vs. U251	14.19	-108,1 to 136,4	No	ns	0.8801
MSC vs. MSC+U251	-274.9	-903,4 to 353,6	No	ns	0.2243
MSC vs. DK-MG	56.03	-43,00 to 155,1	No	ns	0.1443
MSC vs. MSC+DK-MG	-88.65	-779,2 to 601,9	No	ns	0.8457
U251 vs. MSC+U251	-289.1	-938,2 to 360,0	No	ns	0.2177
U251 vs. DK-MG	41.85	5,587 to 78,10	Yes	*	0.0379
U251 vs. MSC+DK-MG	-102.8	-687,4 to 481,7	No	ns	0.7006
MSC+U251 vs. DK-MG	330.9	-293,0 to 954,9	No	ns	0.1617
MSC+U251 vs. MSC+DK-MG	186.3	-361,5 to 734,0	No	ns	0.4985
DK-MG vs. MSC+DK-MG	-144.7	-758,9 to 469,5	No	ns	0.5332
LAMININK 7 days hypoxia
MSC vs. U251	-1.73	-56,84 to 53,38	No	ns	0.9997
MSC vs. MSC+U251	-110.1	-321,0 to 100,7	No	ns	0.2385
MSC vs. DK-MG	39.1	-16,77 to 94,97	No	ns	0.1242
MSC vs. MSC+DK-MG	-32.22	-209,4 to 145,0	No	ns	0.8569
U251 vs. MSC+U251	-108.4	-271,0 to 54,21	No	ns	0.1394
U251 vs. DK-MG	40.83	36,89 to 44,77	Yes	****	<0,0001
U251 vs. MSC+DK-MG	-30.49	-164,0 to 103,1	No	ns	0.7519
MSC+U251 vs. DK-MG	149.2	-12,70 to 311,2	No	ns	0.0621
MSC+U251 vs. MSC+DK-MG	77.92	-93,57 to 249,4	No	ns	0.3129
DK-MG vs. MSC+DK-MG	-71.32	-206,7 to 64,03	No	ns	0.2343
Test details	Mean 1	Mean 2	Mean Diff,	SE of diff,	N1	N2	q	DF
MSC
BIOINK day 3 normoxia vs. BIOINK day 10 normoxia	329.1	99.64	229.5	19.15	3	4	16.94	2
BIOINK day 3 normoxia vs. LAMININK 3 days normoxia	329.1	95.83	233.3	20.88	3	3	15.8	2
BIOINK day 3 normoxia vs. LAMININK 7 days normoxia	329.1	59.82	269.3	24.44	3	4	15.58	2
BIOINK day 3 normoxia vs. BIOINK 3 days hypoxia	329.1	34.07	295	22.16	3	3	18.83	2
BIOINK day 3 normoxia vs. BIOINK 7 days hypoxia	329.1	4.063	325	23.44	3	4	19.61	2
BIOINK day 3 normoxia vs. LAMININK 3 days hypoxia	329.1	56.03	273.1	32.64	3	3	11.83	2
BIOINK day 3 normoxia vs. LAMININK 7 days hypoxia	329.1	39.1	290	23.39	3	4	17.53	2
BIOINK day 10 normoxia vs. LAMININK 3 days normoxia	99.64	95.83	3.81	11.61	4	3	0.464	2
BIOINK day 10 normoxia vs. LAMININK 7 days normoxia	99.64	59.82	39.82	11.19	4	4	5.03	3
BIOINK day 10 normoxia vs. BIOINK 3 days hypoxia	99.64	34.07	65.57	6.676	4	3	13.89	2
BIOINK day 10 normoxia vs. BIOINK 7 days hypoxia	99.64	4.063	95.57	7.091	4	4	19.06	3
BIOINK day 10 normoxia vs. LAMININK 3 days hypoxia	99.64	56.03	43.6	20.56	4	3	2.999	2
BIOINK day 10 normoxia vs. LAMININK 7 days hypoxia	99.64	39.1	60.54	18.87	4	4	4.538	3
LAMININK 3 days normoxia vs. LAMININK 7 days normoxia	95.83	59.82	36.01	9.113	3	4	5.588	2
LAMININK 3 days normoxia vs. BIOINK 3 days hypoxia	95.83	34.07	61.76	7.447	3	3	11.73	2
LAMININK 3 days normoxia vs. BIOINK 7 days hypoxia	95.83	4.063	91.76	9.602	3	4	13.52	2
LAMININK 3 days normoxia vs. LAMININK 3 days hypoxia	95.83	56.03	39.79	12.2	3	3	4.614	2
LAMININK 3 days normoxia vs. LAMININK 7 days hypoxia	95.83	39.1	56.73	7.876	3	4	10.19	2
LAMININK 7 days normoxia vs. BIOINK 3 days hypoxia	59.82	34.07	25.75	4.074	4	3	8.939	2
LAMININK 7 days normoxia vs. BIOINK 7 days hypoxia	59.82	4.063	55.76	4.339	4	4	18.17	3
LAMININK 7 days normoxia vs. LAMININK 3 days hypoxia	59.82	56.03	3.784	14.22	4	3	0.3763	2
LAMININK 7 days normoxia vs. LAMININK 7 days hypoxia	59.82	39.1	20.72	8.779	4	4	3.338	3
BIOINK 3 days hypoxia vs. BIOINK 7 days hypoxia	34.07	4.063	30	3.213	3	4	13.21	2
BIOINK 3 days hypoxia vs. LAMININK 3 days hypoxia	34.07	56.03	-21.97	16.26	3	3	1.911	2
BIOINK 3 days hypoxia vs. LAMININK 7 days hypoxia	34.07	39.1	-5.031	8.547	3	4	0.8324	2
BIOINK 7 days hypoxia vs. LAMININK 3 days hypoxia	4.063	56.03	-51.97	15.85	4	3	4.638	2
BIOINK 7 days hypoxia vs. LAMININK 7 days hypoxia	4.063	39.1	-35.04	12.84	4	4	3.859	3
LAMININK 3 days hypoxia vs. LAMININK 7 days hypoxia	56.03	39.1	16.94	12.46	3	4	1.922	2
U251
BIOINK day 3 normoxia vs. BIOINK day 10 normoxia	142.1	120.9	21.2	5.029	3	4	5.963	2
BIOINK day 3 normoxia vs. LAMININK 3 days normoxia	142.1	90.26	51.88	3.304	3	3	22.21	2
BIOINK day 3 normoxia vs. LAMININK 7 days normoxia	142.1	142.3	-0.1908	2.89	3	4	0.09338	2
BIOINK day 3 normoxia vs. BIOINK 3 days hypoxia	142.1	33.79	108.3	2.676	3	3	57.27	2
BIOINK day 3 normoxia vs. BIOINK 7 days hypoxia	142.1	30.23	111.9	1.038	3	4	152.5	2
BIOINK day 3 normoxia vs. LAMININK 3 days hypoxia	142.1	41.85	100.3	2.542	3	3	55.8	2
BIOINK day 3 normoxia vs. LAMININK 7 days hypoxia	142.1	40.83	101.3	3.321	3	4	43.15	2
BIOINK day 10 normoxia vs. LAMININK 3 days normoxia	120.9	90.26	30.68	5.552	4	3	7.815	2
BIOINK day 10 normoxia vs. LAMININK 7 days normoxia	120.9	142.3	-21.39	7.649	4	4	3.955	3
BIOINK day 10 normoxia vs. BIOINK 3 days hypoxia	120.9	33.79	87.14	5.047	4	3	24.42	2
BIOINK day 10 normoxia vs. BIOINK 7 days hypoxia	120.9	30.23	90.71	6.045	4	4	21.22	3
BIOINK day 10 normoxia vs. LAMININK 3 days hypoxia	120.9	41.85	79.09	4.308	4	3	25.96	2
BIOINK day 10 normoxia vs. LAMININK 7 days hypoxia	120.9	40.83	80.11	7.203	4	4	15.73	3
LAMININK 3 days normoxia vs. LAMININK 7 days normoxia	90.26	142.3	-52.07	5.509	3	4	13.37	2
LAMININK 3 days normoxia vs. BIOINK 3 days hypoxia	90.26	33.79	56.46	5.67	3	3	14.08	2
LAMININK 3 days normoxia vs. BIOINK 7 days hypoxia	90.26	30.23	60.03	3.809	3	4	22.29	2
LAMININK 3 days normoxia vs. LAMININK 3 days hypoxia	90.26	41.85	48.41	4.646	3	3	14.74	2
LAMININK 3 days normoxia vs. LAMININK 7 days hypoxia	90.26	40.83	49.43	6.34	3	4	11.03	2
LAMININK 7 days normoxia vs. BIOINK 3 days hypoxia	142.3	33.79	108.5	3.588	4	3	42.78	2
LAMININK 7 days normoxia vs. BIOINK 7 days hypoxia	142.3	30.23	112.1	1.823	4	4	86.97	3
LAMININK 7 days normoxia vs. LAMININK 3 days hypoxia	142.3	41.85	100.5	4.597	4	3	30.91	2
LAMININK 7 days normoxia vs. LAMININK 7 days hypoxia	142.3	40.83	101.5	1.288	4	4	111.5	3
BIOINK 3 days hypoxia vs. BIOINK 7 days hypoxia	33.79	30.23	3.568	2.594	3	4	1.945	2
BIOINK 3 days hypoxia vs. LAMININK 3 days hypoxia	33.79	41.85	-8.052	1.712	3	3	6.652	2
BIOINK 3 days hypoxia vs. LAMININK 7 days hypoxia	33.79	40.83	-7.034	2.753	3	4	3.613	2
BIOINK 7 days hypoxia vs. LAMININK 3 days hypoxia	30.23	41.85	-11.62	2.974	4	3	5.525	2
BIOINK 7 days hypoxia vs. LAMININK 7 days hypoxia	30.23	40.83	-10.6	2.025	4	4	7.406	3
LAMININK 3 days hypoxia vs. LAMININK 7 days hypoxia	41.85	40.83	1.018	4.164	3	4	0.3457	2
MSC+U251
BIOINK day 3 normoxia vs. BIOINK day 10 normoxia	478.1	220.3	257.8	52.64	4	4	6.927	3
BIOINK day 3 normoxia vs. LAMININK 3 days normoxia	478.1	260.9	217.2	64.32	4	4	4.777	3
BIOINK day 3 normoxia vs. LAMININK 7 days normoxia	478.1	203.8	274.4	75.44	4	4	5.143	3
BIOINK day 3 normoxia vs. BIOINK 3 days hypoxia	478.1	396.6	81.49	128.4	4	4	0.8973	3
BIOINK day 3 normoxia vs. BIOINK 7 days hypoxia	478.1	139.4	338.8	75.94	4	4	6.309	3
BIOINK day 3 normoxia vs. LAMININK 3 days hypoxia	478.1	330.9	147.2	115.6	4	4	1.801	3
BIOINK day 3 normoxia vs. LAMININK 7 days hypoxia	478.1	149.2	328.9	86.82	4	4	5.358	3
BIOINK day 10 normoxia vs. LAMININK 3 days normoxia	220.3	260.9	-40.59	13.78	4	4	4.165	3
BIOINK day 10 normoxia vs. LAMININK 7 days normoxia	220.3	203.8	16.52	23.21	4	4	1.006	3
BIOINK day 10 normoxia vs. BIOINK 3 days hypoxia	220.3	396.6	-176.4	134.7	4	4	1.852	3
BIOINK day 10 normoxia vs. BIOINK 7 days hypoxia	220.3	139.4	80.93	46.03	4	4	2.486	3
BIOINK day 10 normoxia vs. LAMININK 3 days hypoxia	220.3	330.9	-110.6	90.04	4	4	1.738	3
BIOINK day 10 normoxia vs. LAMININK 7 days hypoxia	220.3	149.2	71.06	43.54	4	4	2.308	3
LAMININK 3 days normoxia vs. LAMININK 7 days normoxia	260.9	203.8	57.11	11.88	4	4	6.799	3
LAMININK 3 days normoxia vs. BIOINK 3 days hypoxia	260.9	396.6	-135.8	136.9	4	4	1.403	3
LAMININK 3 days normoxia vs. BIOINK 7 days hypoxia	260.9	139.4	121.5	42.35	4	4	4.058	3
LAMININK 3 days normoxia vs. LAMININK 3 days hypoxia	260.9	330.9	-70.04	81.13	4	4	1.221	3
LAMININK 3 days normoxia vs. LAMININK 7 days hypoxia	260.9	149.2	111.7	31.38	4	4	5.032	3
LAMININK 7 days normoxia vs. BIOINK 3 days hypoxia	203.8	396.6	-192.9	141.3	4	4	1.931	3
LAMININK 7 days normoxia vs. BIOINK 7 days hypoxia	203.8	139.4	64.42	44.5	4	4	2.047	3
LAMININK 7 days normoxia vs. LAMININK 3 days hypoxia	203.8	330.9	-127.2	82.01	4	4	2.193	3
LAMININK 7 days normoxia vs. LAMININK 7 days hypoxia	203.8	149.2	54.55	29.26	4	4	2.636	3
BIOINK 3 days hypoxia vs. BIOINK 7 days hypoxia	396.6	139.4	257.3	98.08	4	4	3.71	3
BIOINK 3 days hypoxia vs. LAMININK 3 days hypoxia	396.6	330.9	65.71	109.4	4	4	0.8498	3
BIOINK 3 days hypoxia vs. LAMININK 7 days hypoxia	396.6	149.2	247.4	128.9	4	4	2.715	3
BIOINK 7 days hypoxia vs. LAMININK 3 days hypoxia	139.4	330.9	-191.6	55.65	4	4	4.869	3
BIOINK 7 days hypoxia vs. LAMININK 7 days hypoxia	139.4	149.2	-9.87	33.22	4	4	0.4202	3
LAMININK 3 days hypoxia vs. LAMININK 7 days hypoxia	330.9	149.2	181.7	53.39	4	4	4.813	3
DK-MG
BIOINK day 3 normoxia vs. BIOINK day 10 normoxia	7.04	4.063	2.978	2.805	3	4	1.501	2
BIOINK day 3 normoxia vs. LAMININK 3 days normoxia	7.04	4.66	2.38	5.144	3	3	0.6544	2
BIOINK day 3 normoxia vs. LAMININK 7 days normoxia	7.04	4.343	2.698	5.938	3	4	0.6425	2
BIOINK day 3 normoxia vs. BIOINK 3 days hypoxia	7.04	6.09	0.95	0.86	3	3	1.562	2
BIOINK day 3 normoxia vs. BIOINK 7 days hypoxia	7.04	0	7.04	0.8045	3	4	12.38	2
BIOINK day 3 normoxia vs. LAMININK 3 days hypoxia	7.04	0	7.04	0.86	3	3	11.58	2
BIOINK day 3 normoxia vs. LAMININK 7 days hypoxia	7.04	0	7.04	0.8045	3	4	12.38	2
BIOINK day 10 normoxia vs. LAMININK 3 days normoxia	4.063	4.66	-0.5972	5.12	4	3	0.1649	2
BIOINK day 10 normoxia vs. LAMININK 7 days normoxia	4.063	4.343	-0.28	6.865	4	4	0.05768	3
BIOINK day 10 normoxia vs. BIOINK 3 days hypoxia	4.063	6.09	-2.028	2.687	4	3	1.067	2
BIOINK day 10 normoxia vs. BIOINK 7 days hypoxia	4.063	0	4.063	4.063	4	4	1.414	3
BIOINK day 10 normoxia vs. LAMININK 3 days hypoxia	4.063	0	4.063	2.687	4	3	2.138	2
BIOINK day 10 normoxia vs. LAMININK 7 days hypoxia	4.063	0	4.063	4.063	4	4	1.414	3
LAMININK 3 days normoxia vs. LAMININK 7 days normoxia	4.66	4.343	0.3172	1.426	3	4	0.3145	2
LAMININK 3 days normoxia vs. BIOINK 3 days hypoxia	4.66	6.09	-1.43	4.66	3	3	0.4341	2
LAMININK 3 days normoxia vs. BIOINK 7 days hypoxia	4.66	0	4.66	4.359	3	4	1.512	2
LAMININK 3 days normoxia vs. LAMININK 3 days hypoxia	4.66	0	4.66	4.66	3	3	1.414	2
LAMININK 3 days normoxia vs. LAMININK 7 days hypoxia	4.66	0	4.66	4.359	3	4	1.512	2
LAMININK 7 days normoxia vs. BIOINK 3 days hypoxia	4.343	6.09	-1.748	5.5	4	3	0.4493	2
LAMININK 7 days normoxia vs. BIOINK 7 days hypoxia	4.343	0	4.343	4.343	4	4	1.414	3
LAMININK 7 days normoxia vs. LAMININK 3 days hypoxia	4.343	0	4.343	5.5	4	3	1.117	2
LAMININK 7 days normoxia vs. LAMININK 7 days hypoxia	4.343	0	4.343	4.343	4	4	1.414	3
BIOINK 3 days hypoxia vs. BIOINK 7 days hypoxia	6.09	0	6.09	0	3	4	+infinity	2
BIOINK 3 days hypoxia vs. LAMININK 3 days hypoxia	6.09	0	6.09	0	3	3	+infinity	2
BIOINK 3 days hypoxia vs. LAMININK 7 days hypoxia	6.09	0	6.09	0	3	4	+infinity	2
BIOINK 7 days hypoxia vs. LAMININK 3 days hypoxia	0	0	0	0	4	3
BIOINK 7 days hypoxia vs. LAMININK 7 days hypoxia	0	0	0	0	4	4
LAMININK 3 days hypoxia vs. LAMININK 7 days hypoxia	0	0	0	0	3	4
MSC+DK-MG
BIOINK day 3 normoxia vs. BIOINK day 10 normoxia	268.4	122.1	146.4	68.31	4	4	3.03	3
BIOINK day 3 normoxia vs. LAMININK 3 days normoxia	268.4	153.4	115	72.4	4	4	2.247	3
BIOINK day 3 normoxia vs. LAMININK 7 days normoxia	268.4	70.76	197.7	82.97	4	4	3.369	3
BIOINK day 3 normoxia vs. BIOINK 3 days hypoxia	268.4	144.8	123.6	63.67	4	4	2.745	3
BIOINK day 3 normoxia vs. BIOINK 7 days hypoxia	268.4	85.51	182.9	64.83	4	4	3.99	3
BIOINK day 3 normoxia vs. LAMININK 3 days hypoxia	268.4	144.7	123.7	38.11	4	4	4.592	3
BIOINK day 3 normoxia vs. LAMININK 7 days hypoxia	268.4	71.32	197.1	63.55	4	4	4.387	3
BIOINK day 10 normoxia vs. LAMININK 3 days normoxia	122.1	153.4	-31.34	4.514	4	4	9.819	3
BIOINK day 10 normoxia vs. LAMININK 7 days normoxia	122.1	70.76	51.31	15.41	4	4	4.708	3
BIOINK day 10 normoxia vs. BIOINK 3 days hypoxia	122.1	144.8	-22.76	12.39	4	4	2.598	3
BIOINK day 10 normoxia vs. BIOINK 7 days hypoxia	122.1	85.51	36.56	6.24	4	4	8.284	3
BIOINK day 10 normoxia vs. LAMININK 3 days hypoxia	122.1	144.7	-22.62	46.64	4	4	0.6858	3
BIOINK day 10 normoxia vs. LAMININK 7 days hypoxia	122.1	71.32	50.75	6.736	4	4	10.65	3
LAMININK 3 days normoxia vs. LAMININK 7 days normoxia	153.4	70.76	82.65	10.93	4	4	10.69	3
LAMININK 3 days normoxia vs. BIOINK 3 days hypoxia	153.4	144.8	8.579	13.3	4	4	0.9119	3
LAMININK 3 days normoxia vs. BIOINK 7 days hypoxia	153.4	85.51	67.9	8.73	4	4	11	3
LAMININK 3 days normoxia vs. LAMININK 3 days hypoxia	153.4	144.7	8.724	50.72	4	4	0.2432	3
LAMININK 3 days normoxia vs. LAMININK 7 days hypoxia	153.4	71.32	82.09	9.819	4	4	11.82	3
LAMININK 7 days normoxia vs. BIOINK 3 days hypoxia	70.76	144.8	-74.07	21.02	4	4	4.983	3
LAMININK 7 days normoxia vs. BIOINK 7 days hypoxia	70.76	85.51	-14.75	18.74	4	4	1.113	3
LAMININK 7 days normoxia vs. LAMININK 3 days hypoxia	70.76	144.7	-73.93	61.01	4	4	1.714	3
LAMININK 7 days normoxia vs. LAMININK 7 days hypoxia	70.76	71.32	-0.5575	20.09	4	4	0.03925	3
BIOINK 3 days hypoxia vs. BIOINK 7 days hypoxia	144.8	85.51	59.32	7.969	4	4	10.53	3
BIOINK 3 days hypoxia vs. LAMININK 3 days hypoxia	144.8	144.7	0.1447	46	4	4	0.00445	3
BIOINK 3 days hypoxia vs. LAMININK 7 days hypoxia	144.8	71.32	73.51	8.685	4	4	11.97	3
BIOINK 7 days hypoxia vs. LAMININK 3 days hypoxia	85.51	144.7	-59.17	43.19	4	4	1.937	3
BIOINK 7 days hypoxia vs. LAMININK 7 days hypoxia	85.51	71.32	14.2	1.556	4	4	12.9	3
LAMININK 3 days hypoxia vs. LAMININK 7 days hypoxia	144.7	71.32	73.37	41.74	4	4	2.486	3
BIOINK day 3 normoxia
MSC vs. U251	329.1	142.1	187	22.86	3	3	11.57	2
MSC vs. MSC+U251	329.1	478.1	-149	86.78	3	4	2.429	2
MSC vs. DK-MG	329.1	7.04	322.1	22.47	3	3	20.27	2
MSC vs. MSC+DK-MG	329.1	268.4	60.68	90.7	3	4	0.9461	2
U251 vs. MSC+U251	142.1	478.1	-336	90.92	3	4	5.227	2
U251 vs. DK-MG	142.1	7.04	135.1	4.471	3	3	42.73	2
U251 vs. MSC+DK-MG	142.1	268.4	-126.3	94.88	3	4	1.882	2
MSC+U251 vs. DK-MG	478.1	7.04	471.1	86.99	4	3	7.659	2
MSC+U251 vs. MSC+DK-MG	478.1	268.4	209.7	157.7	4	4	1.881	3
DK-MG vs. MSC+DK-MG	7.04	268.4	-261.4	98.27	3	4	3.762	2
BIOINK day 10 normoxia
MSC vs. U251	99.64	120.9	-21.3	13.94	4	4	2.161	3
MSC vs. MSC+U251	99.64	220.3	-120.7	31.24	4	4	5.463	3
MSC vs. DK-MG	99.64	4.063	95.57	12.54	4	4	10.77	3
MSC vs. MSC+DK-MG	99.64	122.1	-22.43	12.77	4	4	2.484	3
U251 vs. MSC+U251	120.9	220.3	-99.36	23.45	4	4	5.993	3
U251 vs. DK-MG	120.9	4.063	116.9	4.823	4	4	34.27	3
U251 vs. MSC+DK-MG	120.9	122.1	-1.13	23.95	4	4	0.06673	3
MSC+U251 vs. DK-MG	220.3	4.063	216.2	20.63	4	4	14.82	3
MSC+U251 vs. MSC+DK-MG	220.3	122.1	98.23	43.91	4	4	3.164	3
DK-MG vs. MSC+DK-MG	4.063	122.1	-118	24.22	4	4	6.89	3
LAMININK 3 days normoxia
MSC vs. U251	95.83	90.26	5.569	11.5	3	3	0.6847	2
MSC vs. MSC+U251	95.83	260.9	-165.1	11.35	3	4	20.56	2
MSC vs. DK-MG	95.83	4.66	91.17	9.476	3	3	13.61	2
MSC vs. MSC+DK-MG	95.83	153.4	-57.58	20.91	3	4	3.894	2
U251 vs. MSC+U251	90.26	260.9	-170.6	22.01	3	4	10.96	2
U251 vs. DK-MG	90.26	4.66	85.6	4.029	3	3	30.05	2
U251 vs. MSC+DK-MG	90.26	153.4	-63.15	11.64	3	4	7.672	2
MSC+U251 vs. DK-MG	260.9	4.66	256.2	19.71	4	3	18.38	2
MSC+U251 vs. MSC+DK-MG	260.9	153.4	107.5	27.35	4	4	5.557	3
DK-MG vs. MSC+DK-MG	4.66	153.4	-148.7	14.04	3	4	14.98	2
LAMININK 7 days normoxia
MSC vs. U251	59.82	142.3	-82.51	4.756	4	4	24.53	3
MSC vs. MSC+U251	59.82	203.8	-144	5.694	4	4	35.76	3
MSC vs. DK-MG	59.82	4.343	55.48	4.483	4	4	17.5	3
MSC vs. MSC+DK-MG	59.82	70.76	-10.94	7.223	4	4	2.142	3
U251 vs. MSC+U251	142.3	203.8	-61.46	1.175	4	4	73.97	3
U251 vs. DK-MG	142.3	4.343	138	4.057	4	4	48.1	3
U251 vs. MSC+DK-MG	142.3	70.76	71.57	5.403	4	4	18.73	3
MSC+U251 vs. DK-MG	203.8	4.343	199.4	5.051	4	4	55.84	3
MSC+U251 vs. MSC+DK-MG	203.8	70.76	133	6.015	4	4	31.27	3
DK-MG vs. MSC+DK-MG	4.343	70.76	-66.42	2.807	4	4	33.47	3
BIOINK 3 days hypoxia
MSC vs. U251	34.07	33.79	0.2733	2.786	3	3	0.1387	2
MSC vs. MSC+U251	34.07	396.6	-362.6	189.4	3	4	2.708	2
MSC vs. DK-MG	34.07	6.09	27.98	3.464	3	3	11.42	2
MSC vs. MSC+DK-MG	34.07	144.8	-110.8	27.81	3	4	5.633	2
U251 vs. MSC+U251	33.79	396.6	-362.9	191.5	3	4	2.68	2
U251 vs. DK-MG	33.79	6.09	27.7	3.045	3	3	12.87	2
U251 vs. MSC+DK-MG	33.79	144.8	-111	29.69	3	4	5.289	2
MSC+U251 vs. DK-MG	396.6	6.09	390.6	189.2	4	3	2.92	2
MSC+U251 vs. MSC+DK-MG	396.6	144.8	251.8	141.2	4	4	2.523	3
DK-MG vs. MSC+DK-MG	6.09	144.8	-138.7	30.86	3	4	6.358	2
BIOINK 7 days hypoxia
MSC vs. U251	4.063	30.23	-26.16	3.086	4	4	11.99	3
MSC vs. MSC+U251	4.063	139.4	-135.3	48.44	4	4	3.95	3
MSC vs. DK-MG	4.063	0	4.063	4.063	4	4	1.414	3
MSC vs. MSC+DK-MG	4.063	85.51	-81.45	20.61	4	4	5.589	3
U251 vs. MSC+U251	30.23	139.4	-109.1	46.86	4	4	3.294	3
U251 vs. DK-MG	30.23	0	30.23	2.668	4	4	16.02	3
U251 vs. MSC+DK-MG	30.23	85.51	-55.29	22.51	4	4	3.473	3
MSC+U251 vs. DK-MG	139.4	0	139.4	46.45	4	4	4.244	3
MSC+U251 vs. MSC+DK-MG	139.4	85.51	53.86	51.95	4	4	1.466	3
DK-MG vs. MSC+DK-MG	0	85.51	-85.51	24.09	4	4	5.019	3
LAMININK 3 days hypoxia
MSC vs. U251	56.03	41.85	14.19	15.89	3	3	1.263	2
MSC vs. MSC+U251	56.03	330.9	-274.9	81.69	3	4	4.759	2
MSC vs. DK-MG	56.03	0	56.03	12.87	3	3	6.157	2
MSC vs. MSC+DK-MG	56.03	144.7	-88.65	89.75	3	4	1.397	2
U251 vs. MSC+U251	41.85	330.9	-289.1	84.36	3	4	4.846	2
U251 vs. DK-MG	41.85	0	41.85	4.713	3	3	12.56	2
U251 vs. MSC+DK-MG	41.85	144.7	-102.8	75.98	3	4	1.914	2
MSC+U251 vs. DK-MG	330.9	0	330.9	81.09	4	3	5.771	2
MSC+U251 vs. MSC+DK-MG	330.9	144.7	186.3	103.3	4	4	2.551	3
DK-MG vs. MSC+DK-MG	0	144.7	-144.7	79.83	3	4	2.563	2
LAMININK 7 days hypoxia
MSC vs. U251	39.1	40.83	-1.73	10.39	4	4	0.2355	3
MSC vs. MSC+U251	39.1	149.2	-110.1	39.74	4	4	3.919	3
MSC vs. DK-MG	39.1	0	39.1	10.53	4	4	5.25	3
MSC vs. MSC+DK-MG	39.1	71.32	-32.22	33.41	4	4	1.364	3
U251 vs. MSC+U251	40.83	149.2	-108.4	30.66	4	4	5.001	3
U251 vs. DK-MG	40.83	0	40.83	0.7425	4	4	77.76	3
U251 vs. MSC+DK-MG	40.83	71.32	-30.49	25.18	4	4	1.713	3
MSC+U251 vs. DK-MG	149.2	0	149.2	30.53	4	4	6.913	3
MSC+U251 vs. MSC+DK-MG	149.2	71.32	77.92	32.33	4	4	3.409	3
DK-MG vs. MSC+DK-MG	0	71.32	-71.32	25.52	4	4	3.953	3

## Sheet: CXCL9
Table Analyzed	CXCL9
Mixed-effects model (REML)	Matching: Both factors
Assume sphericity?	No
Alpha	0.05
Fixed effects (type III)	P value	P value summary	Statistically significant (P < 0,05)?	F (DFn, DFd)	Geisser-Greenhouse's epsilon
Cell type	0.0019	**	Yes	F (1,510, 4,531) = 36,36	0.3776
Culture parameters	<0,0001	****	Yes	F (1,484, 4,452) = 232,5	0.212
Cell type x Culture parameters	0.0021	**	Yes	F (2,026, 5,211) = 24,97	0.07237
Random effects	SD	Variance
Experimental replicate	0	0
Experimental replicate x Cell type	18.02	324.8
Experimental replicate x Culture parameters	0	0
Residual	33.78	1141
Was the matching effective?
Chi-square, df	11,92, 1
P value	0.0006
P value summary	***
Is there significant matching (P < 0.05)?	Yes
Data summary
Number of columns (Culture parameters)	8
Number of rows (Cell type)	5
Number of subjects (Experimental replicate)	4
Number of missing values	12
Multiple comparisons
Compare cell means with others in its row and its column
Number of families	13
Number of comparisons per row family	28
Number of comparisons per column family	10
Alpha	0.05
Tukey's multiple comparisons test	Mean Diff,	95,00% CI of diff,	Below threshold?	Summary	Adjusted P Value
MSC
BIOINK day 3 normoxia vs. BIOINK day 10 normoxia	422.5	273,6 to 571,3	Yes	**	0.0074
BIOINK day 3 normoxia vs. LAMININK 3 days normoxia	374	269,7 to 478,2	Yes	**	0.0032
BIOINK day 3 normoxia vs. LAMININK 7 days normoxia	430.7	296,0 to 565,4	Yes	**	0.0052
BIOINK day 3 normoxia vs. BIOINK 3 days hypoxia	430.7	286,7 to 574,7	Yes	**	0.0065
BIOINK day 3 normoxia vs. BIOINK 7 days hypoxia	424.5	299,8 to 549,2	Yes	**	0.0041
BIOINK day 3 normoxia vs. LAMININK 3 days hypoxia	429.5	279,9 to 579,2	Yes	**	0.0072
BIOINK day 3 normoxia vs. LAMININK 7 days hypoxia	425.6	302,4 to 548,9	Yes	**	0.0038
BIOINK day 10 normoxia vs. LAMININK 3 days normoxia	-48.48	-195,2 to 98,26	No	ns	0.3564
BIOINK day 10 normoxia vs. LAMININK 7 days normoxia	8.22	-12,79 to 29,23	No	ns	0.4306
BIOINK day 10 normoxia vs. BIOINK 3 days hypoxia	8.22	-20,70 to 37,14	No	ns	0.441
BIOINK day 10 normoxia vs. BIOINK 7 days hypoxia	2.055	-30,32 to 34,43	No	ns	0.9996
BIOINK day 10 normoxia vs. LAMININK 3 days hypoxia	7.063	-14,50 to 28,63	No	ns	0.3609
BIOINK day 10 normoxia vs. LAMININK 7 days hypoxia	3.17	-12,07 to 18,41	No	ns	0.8562
LAMININK 3 days normoxia vs. LAMININK 7 days normoxia	56.7	-66,23 to 179,6	No	ns	0.2086
LAMININK 3 days normoxia vs. BIOINK 3 days hypoxia	56.7	-74,72 to 188,1	No	ns	0.2335
LAMININK 3 days normoxia vs. BIOINK 7 days hypoxia	50.54	-49,97 to 151,0	No	ns	0.1796
LAMININK 3 days normoxia vs. LAMININK 3 days hypoxia	55.54	-86,15 to 197,2	No	ns	0.2734
LAMININK 3 days normoxia vs. LAMININK 7 days hypoxia	51.65	-81,79 to 185,1	No	ns	0.279
LAMININK 7 days normoxia vs. BIOINK 3 days hypoxia	0
LAMININK 7 days normoxia vs. BIOINK 7 days hypoxia	-6.165	-19,03 to 6,699	No	ns	0.2966
LAMININK 7 days normoxia vs. LAMININK 3 days hypoxia	-1.157	-11,12 to 8,811	No	ns	0.9196
LAMININK 7 days normoxia vs. LAMININK 7 days hypoxia	-5.05	-23,30 to 13,20	No	ns	0.6869
BIOINK 3 days hypoxia vs. BIOINK 7 days hypoxia	-6.165	-30,14 to 17,81	No	ns	0.5021
BIOINK 3 days hypoxia vs. LAMININK 3 days hypoxia	-1.157	-11,81 to 9,499	No	ns	0.9369
BIOINK 3 days hypoxia vs. LAMININK 7 days hypoxia	-5.05	-35,82 to 25,72	No	ns	0.7764
BIOINK 7 days hypoxia vs. LAMININK 3 days hypoxia	5.008	-28,83 to 38,85	No	ns	0.8283
BIOINK 7 days hypoxia vs. LAMININK 7 days hypoxia	1.115	-26,63 to 28,86	No	ns	>0,9999
LAMININK 3 days hypoxia vs. LAMININK 7 days hypoxia	-3.893	-31,41 to 23,62	No	ns	0.8485
U251
BIOINK day 3 normoxia vs. BIOINK day 10 normoxia	376.8	186,1 to 567,5	Yes	*	0.0135
BIOINK day 3 normoxia vs. LAMININK 3 days normoxia	275.4	140,9 to 409,9	Yes	*	0.0128
BIOINK day 3 normoxia vs. LAMININK 7 days normoxia	387.8	153,9 to 621,6	Yes	*	0.0184
BIOINK day 3 normoxia vs. BIOINK 3 days hypoxia	344.6	57,92 to 631,2	Yes	*	0.0349
BIOINK day 3 normoxia vs. BIOINK 7 days hypoxia	385.1	204,8 to 565,3	Yes	*	0.0121
BIOINK day 3 normoxia vs. LAMININK 3 days hypoxia	391.8	203,0 to 580,5	Yes	*	0.0126
BIOINK day 3 normoxia vs. LAMININK 7 days hypoxia	384.5	142,8 to 626,2	Yes	*	0.0199
BIOINK day 10 normoxia vs. LAMININK 3 days normoxia	-101.4	-191,0 to -11,82	Yes	*	0.0393
BIOINK day 10 normoxia vs. LAMININK 7 days normoxia	10.98	-22,59 to 44,55	No	ns	0.5639
BIOINK day 10 normoxia vs. BIOINK 3 days hypoxia	-32.22	-190,8 to 126,3	No	ns	0.6508
BIOINK day 10 normoxia vs. BIOINK 7 days hypoxia	8.28	-67,12 to 83,68	No	ns	0.9909
BIOINK day 10 normoxia vs. LAMININK 3 days hypoxia	14.97	-38,88 to 68,82	No	ns	0.4543
BIOINK day 10 normoxia vs. LAMININK 7 days hypoxia	7.718	-56,88 to 72,31	No	ns	0.9859
LAMININK 3 days normoxia vs. LAMININK 7 days normoxia	112.4	-36,88 to 261,6	No	ns	0.086
LAMININK 3 days normoxia vs. BIOINK 3 days hypoxia	69.18	-89,43 to 227,8	No	ns	0.2293
LAMININK 3 days normoxia vs. BIOINK 7 days hypoxia	109.7	-41,91 to 261,3	No	ns	0.0927
LAMININK 3 days normoxia vs. LAMININK 3 days hypoxia	116.4	3,381 to 229,4	Yes	*	0.0472
LAMININK 3 days normoxia vs. LAMININK 7 days hypoxia	109.1	-73,80 to 292,0	No	ns	0.1324
LAMININK 7 days normoxia vs. BIOINK 3 days hypoxia	-43.2	-249,6 to 163,2	No	ns	0.6323
LAMININK 7 days normoxia vs. BIOINK 7 days hypoxia	-2.7	-68,43 to 63,03	No	ns	>0,9999
LAMININK 7 days normoxia vs. LAMININK 3 days hypoxia	3.99	-56,07 to 64,05	No	ns	0.9932
LAMININK 7 days normoxia vs. LAMININK 7 days hypoxia	-3.263	-41,57 to 35,04	No	ns	0.9978
BIOINK 3 days hypoxia vs. BIOINK 7 days hypoxia	40.5	-223,6 to 304,6	No	ns	0.8112
BIOINK 3 days hypoxia vs. LAMININK 3 days hypoxia	47.19	-170,4 to 264,8	No	ns	0.6099
BIOINK 3 days hypoxia vs. LAMININK 7 days hypoxia	39.94	-219,9 to 299,8	No	ns	0.8101
BIOINK 7 days hypoxia vs. LAMININK 3 days hypoxia	6.69	-58,15 to 71,53	No	ns	0.948
BIOINK 7 days hypoxia vs. LAMININK 7 days hypoxia	-0.5625	-41,23 to 40,11	No	ns	>0,9999
LAMININK 3 days hypoxia vs. LAMININK 7 days hypoxia	-7.253	-84,81 to 70,31	No	ns	0.9652
MSC+U251
BIOINK day 3 normoxia vs. BIOINK day 10 normoxia	571.6	379,5 to 763,7	Yes	**	0.0022
BIOINK day 3 normoxia vs. LAMININK 3 days normoxia	311.9	76,15 to 547,7	Yes	*	0.023
BIOINK day 3 normoxia vs. LAMININK 7 days normoxia	588.7	413,2 to 764,2	Yes	**	0.0017
BIOINK day 3 normoxia vs. BIOINK 3 days hypoxia	175.1	0,1373 to 350,1	Yes	*	0.0499
BIOINK day 3 normoxia vs. BIOINK 7 days hypoxia	588	414,6 to 761,4	Yes	**	0.0016
BIOINK day 3 normoxia vs. LAMININK 3 days hypoxia	435	153,3 to 716,8	Yes	*	0.0148
BIOINK day 3 normoxia vs. LAMININK 7 days hypoxia	580.4	399,7 to 761,2	Yes	**	0.0018
BIOINK day 10 normoxia vs. LAMININK 3 days normoxia	-259.7	-308,3 to -211,0	Yes	***	0.0004
BIOINK day 10 normoxia vs. LAMININK 7 days normoxia	17.15	-11,97 to 46,26	No	ns	0.1907
BIOINK day 10 normoxia vs. BIOINK 3 days hypoxia	-396.4	-623,7 to -169,2	Yes	*	0.0104
BIOINK day 10 normoxia vs. BIOINK 7 days hypoxia	16.44	-4,566 to 37,45	No	ns	0.0956
BIOINK day 10 normoxia vs. LAMININK 3 days hypoxia	-136.6	-349,4 to 76,27	No	ns	0.1561
BIOINK day 10 normoxia vs. LAMININK 7 days hypoxia	8.828	-7,052 to 24,71	No	ns	0.217
LAMININK 3 days normoxia vs. LAMININK 7 days normoxia	276.8	214,0 to 339,7	Yes	***	0.0009
LAMININK 3 days normoxia vs. BIOINK 3 days hypoxia	-136.8	-409,8 to 136,2	No	ns	0.271
LAMININK 3 days normoxia vs. BIOINK 7 days hypoxia	276.1	212,9 to 339,3	Yes	***	0.0009
LAMININK 3 days normoxia vs. LAMININK 3 days hypoxia	123.1	-92,68 to 338,9	No	ns	0.2048
LAMININK 3 days normoxia vs. LAMININK 7 days hypoxia	268.5	210,2 to 326,8	Yes	***	0.0008
LAMININK 7 days normoxia vs. BIOINK 3 days hypoxia	-413.6	-639,4 to -187,8	Yes	**	0.009
LAMININK 7 days normoxia vs. BIOINK 7 days hypoxia	-0.705	-16,88 to 15,47	No	ns	>0,9999
LAMININK 7 days normoxia vs. LAMININK 3 days hypoxia	-153.7	-349,2 to 41,79	No	ns	0.0945
LAMININK 7 days normoxia vs. LAMININK 7 days hypoxia	-8.318	-37,07 to 20,44	No	ns	0.6553
BIOINK 3 days hypoxia vs. BIOINK 7 days hypoxia	412.9	191,1 to 634,7	Yes	**	0.0086
BIOINK 3 days hypoxia vs. LAMININK 3 days hypoxia	259.9	-32,67 to 552,4	No	ns	0.0687
BIOINK 3 days hypoxia vs. LAMININK 7 days hypoxia	405.3	179,9 to 630,7	Yes	**	0.0095
BIOINK 7 days hypoxia vs. LAMININK 3 days hypoxia	-153	-363,4 to 57,44	No	ns	0.1151
BIOINK 7 days hypoxia vs. LAMININK 7 days hypoxia	-7.613	-21,57 to 6,342	No	ns	0.2261
LAMININK 3 days hypoxia vs. LAMININK 7 days hypoxia	145.4	-76,32 to 367,1	No	ns	0.1482
DK-MG
BIOINK day 3 normoxia vs. BIOINK day 10 normoxia	28.23	-189,2 to 245,6	No	ns	0.8831
BIOINK day 3 normoxia vs. LAMININK 3 days normoxia	15.4	-166,9 to 197,7	No	ns	0.9778
BIOINK day 3 normoxia vs. LAMININK 7 days normoxia	38.5	-158,6 to 235,6	No	ns	0.6756
BIOINK day 3 normoxia vs. BIOINK 3 days hypoxia	38.5	-172,3 to 249,3	No	ns	0.7159
BIOINK day 3 normoxia vs. BIOINK 7 days hypoxia	33.36	-185,0 to 251,8	No	ns	0.8132
BIOINK day 3 normoxia vs. LAMININK 3 days hypoxia	35.1	-202,6 to 272,8	No	ns	0.8294
BIOINK day 3 normoxia vs. LAMININK 7 days hypoxia	28.19	-146,7 to 203,1	No	ns	0.7861
BIOINK day 10 normoxia vs. LAMININK 3 days normoxia	-12.83	-84,00 to 58,35	No	ns	0.724
BIOINK day 10 normoxia vs. LAMININK 7 days normoxia	10.28	-2,589 to 23,14	No	ns	0.0907
BIOINK day 10 normoxia vs. BIOINK 3 days hypoxia	10.28	-13,70 to 34,25	No	ns	0.2362
BIOINK day 10 normoxia vs. BIOINK 7 days hypoxia	5.138	-7,178 to 17,45	No	ns	0.3857
BIOINK day 10 normoxia vs. LAMININK 3 days hypoxia	6.875	-0,1797 to 13,93	No	ns	0.0526
BIOINK day 10 normoxia vs. LAMININK 7 days hypoxia	-0.0325	-37,28 to 37,21	No	ns	>0,9999
LAMININK 3 days normoxia vs. LAMININK 7 days normoxia	23.1	-43,92 to 90,12	No	ns	0.3344
LAMININK 3 days normoxia vs. BIOINK 3 days hypoxia	23.1	-48,54 to 94,74	No	ns	0.3694
LAMININK 3 days normoxia vs. BIOINK 7 days hypoxia	17.96	-70,32 to 106,2	No	ns	0.6502
LAMININK 3 days normoxia vs. LAMININK 3 days hypoxia	19.7	-58,49 to 97,89	No	ns	0.5148
LAMININK 3 days normoxia vs. LAMININK 7 days hypoxia	12.79	-65,21 to 90,80	No	ns	0.7768
LAMININK 7 days normoxia vs. BIOINK 3 days hypoxia	0
LAMININK 7 days normoxia vs. BIOINK 7 days hypoxia	-5.138	-17,45 to 7,178	No	ns	0.3857
LAMININK 7 days normoxia vs. LAMININK 3 days hypoxia	-3.4	-32,70 to 25,90	No	ns	0.9196
LAMININK 7 days normoxia vs. LAMININK 7 days hypoxia	-10.31	-36,16 to 15,55	No	ns	0.4173
BIOINK 3 days hypoxia vs. BIOINK 7 days hypoxia	-5.138	-28,84 to 18,57	No	ns	0.6103
BIOINK 3 days hypoxia vs. LAMININK 3 days hypoxia	-3.4	-34,72 to 27,92	No	ns	0.9369
BIOINK 3 days hypoxia vs. LAMININK 7 days hypoxia	-10.31	-46,64 to 26,03	No	ns	0.4422
BIOINK 7 days hypoxia vs. LAMININK 3 days hypoxia	1.738	-25,25 to 28,73	No	ns	0.9942
BIOINK 7 days hypoxia vs. LAMININK 7 days hypoxia	-5.17	-37,95 to 27,61	No	ns	0.9487
LAMININK 3 days hypoxia vs. LAMININK 7 days hypoxia	-6.908	-69,74 to 55,92	No	ns	0.9338
MSC+DK-MG
BIOINK day 3 normoxia vs. BIOINK day 10 normoxia	359.4	-43,30 to 762,2	No	ns	0.0679
BIOINK day 3 normoxia vs. LAMININK 3 days normoxia	290.4	-31,00 to 611,8	No	ns	0.0657
BIOINK day 3 normoxia vs. LAMININK 7 days normoxia	374.6	-56,83 to 806,1	No	ns	0.073
BIOINK day 3 normoxia vs. BIOINK 3 days hypoxia	108.2	-95,71 to 312,2	No	ns	0.24
BIOINK day 3 normoxia vs. BIOINK 7 days hypoxia	367.7	-68,51 to 803,8	No	ns	0.0789
BIOINK day 3 normoxia vs. LAMININK 3 days hypoxia	332.4	35,07 to 629,6	Yes	*	0.0368
BIOINK day 3 normoxia vs. LAMININK 7 days hypoxia	367.9	-76,18 to 812,0	No	ns	0.0825
BIOINK day 10 normoxia vs. LAMININK 3 days normoxia	-69.04	-163,7 to 25,58	No	ns	0.1141
BIOINK day 10 normoxia vs. LAMININK 7 days normoxia	15.18	-20,67 to 51,03	No	ns	0.3756
BIOINK day 10 normoxia vs. BIOINK 3 days hypoxia	-251.2	-468,9 to -33,52	Yes	*	0.0337
BIOINK day 10 normoxia vs. BIOINK 7 days hypoxia	8.22	-43,23 to 59,67	No	ns	0.9459
BIOINK day 10 normoxia vs. LAMININK 3 days hypoxia	-27.09	-216,9 to 162,7	No	ns	0.9668
BIOINK day 10 normoxia vs. LAMININK 7 days hypoxia	8.458	-37,13 to 54,05	No	ns	0.903
LAMININK 3 days normoxia vs. LAMININK 7 days normoxia	84.22	-39,45 to 207,9	No	ns	0.1353
LAMININK 3 days normoxia vs. BIOINK 3 days hypoxia	-182.2	-320,9 to -43,40	Yes	*	0.0235
LAMININK 3 days normoxia vs. BIOINK 7 days hypoxia	77.26	-61,87 to 216,4	No	ns	0.2175
LAMININK 3 days normoxia vs. LAMININK 3 days hypoxia	41.96	-136,7 to 220,6	No	ns	0.7928
LAMININK 3 days normoxia vs. LAMININK 7 days hypoxia	77.5	-59,48 to 214,5	No	ns	0.2087
LAMININK 7 days normoxia vs. BIOINK 3 days hypoxia	-266.4	-507,3 to -25,50	Yes	*	0.0379
LAMININK 7 days normoxia vs. BIOINK 7 days hypoxia	-6.958	-32,92 to 19,00	No	ns	0.709
LAMININK 7 days normoxia vs. LAMININK 3 days hypoxia	-42.27	-258,9 to 174,4	No	ns	0.8841
LAMININK 7 days normoxia vs. LAMININK 7 days hypoxia	-6.72	-21,49 to 8,047	No	ns	0.3283
BIOINK 3 days hypoxia vs. BIOINK 7 days hypoxia	259.4	12,27 to 506,6	Yes	*	0.0438
BIOINK 3 days hypoxia vs. LAMININK 3 days hypoxia	224.1	26,06 to 422,2	Yes	*	0.0356
BIOINK 3 days hypoxia vs. LAMININK 7 days hypoxia	259.7	4,889 to 514,4	Yes	*	0.0475
BIOINK 7 days hypoxia vs. LAMININK 3 days hypoxia	-35.31	-246,2 to 175,6	No	ns	0.9345
BIOINK 7 days hypoxia vs. LAMININK 7 days hypoxia	0.2375	-23,54 to 24,01	No	ns	>0,9999
LAMININK 3 days hypoxia vs. LAMININK 7 days hypoxia	35.55	-186,4 to 257,5	No	ns	0.9453
BIOINK day 3 normoxia
MSC vs. U251	33.35	-190,3 to 257,0	No	ns	0.7833
MSC vs. MSC+U251	-167.6	-452,3 to 117,1	No	ns	0.1344
MSC vs. DK-MG	392.2	303,7 to 480,6	Yes	**	0.0013
MSC vs. MSC+DK-MG	54.81	-517,7 to 627,3	No	ns	0.9295
U251 vs. MSC+U251	-201	-663,5 to 261,6	No	ns	0.2267
U251 vs. DK-MG	358.8	49,96 to 667,7	Yes	*	0.0374
U251 vs. MSC+DK-MG	21.46	-446,9 to 489,8	No	ns	0.9941
MSC+U251 vs. DK-MG	559.8	347,8 to 771,8	Yes	**	0.008
MSC+U251 vs. MSC+DK-MG	222.4	-283,5 to 728,4	No	ns	0.3323
DK-MG vs. MSC+DK-MG	-337.4	-978,7 to 304,0	No	ns	0.164
BIOINK day 10 normoxia
MSC vs. U251	-12.33	-57,71 to 33,05	No	ns	0.6485
MSC vs. MSC+U251	-18.5	-39,37 to 2,378	No	ns	0.0688
MSC vs. DK-MG	-2.055	-12,96 to 8,846	No	ns	0.8427
MSC vs. MSC+DK-MG	-8.22	-26,02 to 9,581	No	ns	0.3037
U251 vs. MSC+U251	-6.165	-54,51 to 42,18	No	ns	0.9494
U251 vs. DK-MG	10.28	-26,96 to 47,51	No	ns	0.6385
U251 vs. MSC+DK-MG	4.11	-53,57 to 61,79	No	ns	0.9934
MSC+U251 vs. DK-MG	16.44	-1,361 to 34,24	No	ns	0.0617
MSC+U251 vs. MSC+DK-MG	10.28	-26,96 to 47,51	No	ns	0.6385
DK-MG vs. MSC+DK-MG	-6.165	-33,60 to 21,27	No	ns	0.7604
LAMININK 3 days normoxia
MSC vs. U251	-65.25	-290,7 to 160,2	No	ns	0.4155
MSC vs. MSC+U251	-229.7	-388,7 to -70,63	Yes	*	0.0245
MSC vs. DK-MG	33.6	-76,16 to 143,4	No	ns	0.3853
MSC vs. MSC+DK-MG	-28.78	-216,2 to 158,6	No	ns	0.7695
U251 vs. MSC+U251	-164.4	-227,1 to -101,7	Yes	**	0.0081
U251 vs. DK-MG	98.85	-50,32 to 248,0	No	ns	0.1085
U251 vs. MSC+DK-MG	36.47	-130,3 to 203,2	No	ns	0.5769
MSC+U251 vs. DK-MG	263.3	178,3 to 348,3	Yes	**	0.0056
MSC+U251 vs. MSC+DK-MG	200.9	115,9 to 285,9	Yes	**	0.0043
DK-MG vs. MSC+DK-MG	-62.38	-172,2 to 47,47	No	ns	0.1433
LAMININK 7 days normoxia
MSC vs. U251	-9.57	-38,88 to 19,74	No	ns	0.5261
MSC vs. MSC+U251	-9.57	-38,88 to 19,74	No	ns	0.5261
MSC vs. DK-MG	0
MSC vs. MSC+DK-MG	-1.263	-7,959 to 5,434	No	ns	0.8427
U251 vs. MSC+U251	0	-41,45 to 41,45	No	ns	>0,9999
U251 vs. DK-MG	9.57	-19,74 to 38,88	No	ns	0.5261
U251 vs. MSC+DK-MG	8.308	-25,32 to 41,93	No	ns	0.7071
MSC+U251 vs. DK-MG	9.57	-19,74 to 38,88	No	ns	0.5261
MSC+U251 vs. MSC+DK-MG	8.308	-25,32 to 41,93	No	ns	0.7071
DK-MG vs. MSC+DK-MG	-1.263	-7,959 to 5,434	No	ns	0.8427
BIOINK 3 days hypoxia
MSC vs. U251	-52.77	-255,8 to 150,2	No	ns	0.4759
MSC vs. MSC+U251	-423.2	-790,3 to -56,00	Yes	*	0.038
MSC vs. DK-MG	0
MSC vs. MSC+DK-MG	-267.6	-613,1 to 77,86	No	ns	0.0812
U251 vs. MSC+U251	-370.4	-919,3 to 178,5	No	ns	0.1049
U251 vs. DK-MG	52.77	-150,2 to 255,8	No	ns	0.4759
U251 vs. MSC+DK-MG	-214.9	-681,0 to 251,3	No	ns	0.2056
MSC+U251 vs. DK-MG	423.2	56,00 to 790,3	Yes	*	0.038
MSC+U251 vs. MSC+DK-MG	155.5	-138,8 to 449,9	No	ns	0.233
DK-MG vs. MSC+DK-MG	-267.6	-613,1 to 77,86	No	ns	0.0812
BIOINK 7 days hypoxia
MSC vs. U251	-6.105	-38,63 to 26,42	No	ns	0.8445
MSC vs. MSC+U251	-4.11	-16,70 to 8,477	No	ns	0.5261
MSC vs. DK-MG	1.028	-17,59 to 19,64	No	ns	0.9975
MSC vs. MSC+DK-MG	-2.055	-34,76 to 30,65	No	ns	0.9959
U251 vs. MSC+U251	1.995	-30,60 to 34,59	No	ns	0.9962
U251 vs. DK-MG	7.133	-26,32 to 40,59	No	ns	0.7874
U251 vs. MSC+DK-MG	4.05	-41,08 to 49,18	No	ns	0.9846
MSC+U251 vs. DK-MG	5.138	-22,11 to 32,39	No	ns	0.8427
MSC+U251 vs. MSC+DK-MG	2.055	-42,89 to 47,00	No	ns	0.9988
DK-MG vs. MSC+DK-MG	-3.083	-27,25 to 21,09	No	ns	0.9494
LAMININK 3 days hypoxia
MSC vs. U251	-4.423	-21,45 to 12,60	No	ns	0.4761
MSC vs. MSC+U251	-162.1	-408,6 to 84,32	No	ns	0.11
MSC vs. DK-MG	-2.243	-19,50 to 15,02	No	ns	0.841
MSC vs. MSC+DK-MG	-42.37	-376,2 to 291,5	No	ns	0.8499
U251 vs. MSC+U251	-157.7	-416,1 to 100,7	No	ns	0.126
U251 vs. DK-MG	2.18	-14,59 to 18,95	No	ns	0.841
U251 vs. MSC+DK-MG	-37.95	-364,9 to 289,0	No	ns	0.8801
MSC+U251 vs. DK-MG	159.9	-96,42 to 416,2	No	ns	0.1211
MSC+U251 vs. MSC+DK-MG	119.8	-145,0 to 384,5	No	ns	0.3156
DK-MG vs. MSC+DK-MG	-40.13	-358,3 to 278,0	No	ns	0.8522
LAMININK 7 days hypoxia
MSC vs. U251	-7.783	-40,51 to 24,94	No	ns	0.7292
MSC vs. MSC+U251	-12.84	-37,56 to 11,88	No	ns	0.2414
MSC vs. DK-MG	-5.258	-40,15 to 29,63	No	ns	0.9154
MSC vs. MSC+DK-MG	-2.933	-28,24 to 22,38	No	ns	0.963
U251 vs. MSC+U251	-5.055	-20,54 to 10,43	No	ns	0.5261
U251 vs. DK-MG	2.525	-22,44 to 27,49	No	ns	0.9766
U251 vs. MSC+DK-MG	4.85	-28,40 to 38,10	No	ns	0.9232
MSC+U251 vs. DK-MG	7.58	-5,938 to 21,10	No	ns	0.2056
MSC+U251 vs. MSC+DK-MG	9.905	-10,24 to 30,05	No	ns	0.2694
DK-MG vs. MSC+DK-MG	2.325	-22,06 to 26,71	No	ns	0.981
Test details	Mean 1	Mean 2	Mean Diff,	SE of diff,	N1	N2	q	DF
MSC
BIOINK day 3 normoxia vs. BIOINK day 10 normoxia	430.7	8.22	422.5	16.16	3	4	36.97	2
BIOINK day 3 normoxia vs. LAMININK 3 days normoxia	430.7	56.7	374	11.32	3	3	46.74	2
BIOINK day 3 normoxia vs. LAMININK 7 days normoxia	430.7	0	430.7	14.62	3	4	41.65	2
BIOINK day 3 normoxia vs. BIOINK 3 days hypoxia	430.7	0	430.7	15.63	3	3	38.96	2
BIOINK day 3 normoxia vs. BIOINK 7 days hypoxia	430.7	6.165	424.5	13.53	3	4	44.36	2
BIOINK day 3 normoxia vs. LAMININK 3 days hypoxia	430.7	1.157	429.5	16.24	3	3	37.4	2
BIOINK day 3 normoxia vs. LAMININK 7 days hypoxia	430.7	5.05	425.6	13.38	3	4	45	2
BIOINK day 10 normoxia vs. LAMININK 3 days normoxia	8.22	56.7	-48.48	15.93	4	3	4.304	2
BIOINK day 10 normoxia vs. LAMININK 7 days normoxia	8.22	0	8.22	3.356	4	4	3.464	3
BIOINK day 10 normoxia vs. BIOINK 3 days hypoxia	8.22	0	8.22	3.139	4	3	3.703	2
BIOINK day 10 normoxia vs. BIOINK 7 days hypoxia	8.22	6.165	2.055	5.172	4	4	0.562	3
BIOINK day 10 normoxia vs. LAMININK 3 days hypoxia	8.22	1.157	7.063	2.341	4	3	4.268	2
BIOINK day 10 normoxia vs. LAMININK 7 days hypoxia	8.22	5.05	3.17	2.434	4	4	1.842	3
LAMININK 3 days normoxia vs. LAMININK 7 days normoxia	56.7	0	56.7	13.34	3	4	6.009	2
LAMININK 3 days normoxia vs. BIOINK 3 days hypoxia	56.7	0	56.7	14.27	3	3	5.621	2
LAMININK 3 days normoxia vs. BIOINK 7 days hypoxia	56.7	6.165	50.54	10.91	3	4	6.551	2
LAMININK 3 days normoxia vs. LAMININK 3 days hypoxia	56.7	1.157	55.54	15.38	3	3	5.107	2
LAMININK 3 days normoxia vs. LAMININK 7 days hypoxia	56.7	5.05	51.65	14.48	3	4	5.043	2
LAMININK 7 days normoxia vs. BIOINK 3 days hypoxia	0	0	0	0	4	3
LAMININK 7 days normoxia vs. BIOINK 7 days hypoxia	0	6.165	-6.165	2.055	4	4	4.243	3
LAMININK 7 days normoxia vs. LAMININK 3 days hypoxia	0	1.157	-1.157	1.082	4	3	1.512	2
LAMININK 7 days normoxia vs. LAMININK 7 days hypoxia	0	5.05	-5.05	2.916	4	4	2.449	3
BIOINK 3 days hypoxia vs. BIOINK 7 days hypoxia	0	6.165	-6.165	2.603	3	4	3.35	2
BIOINK 3 days hypoxia vs. LAMININK 3 days hypoxia	0	1.157	-1.157	1.157	3	3	1.414	2
BIOINK 3 days hypoxia vs. LAMININK 7 days hypoxia	0	5.05	-5.05	3.34	3	4	2.138	2
BIOINK 7 days hypoxia vs. LAMININK 3 days hypoxia	6.165	1.157	5.008	3.673	4	3	1.928	2
BIOINK 7 days hypoxia vs. LAMININK 7 days hypoxia	6.165	5.05	1.115	4.432	4	4	0.3558	3
LAMININK 3 days hypoxia vs. LAMININK 7 days hypoxia	1.157	5.05	-3.893	2.987	3	4	1.843	2
U251
BIOINK day 3 normoxia vs. BIOINK day 10 normoxia	397.3	20.55	376.8	20.7	3	4	25.74	2
BIOINK day 3 normoxia vs. LAMININK 3 days normoxia	397.3	122	275.4	14.6	3	3	26.67	2
BIOINK day 3 normoxia vs. LAMININK 7 days normoxia	397.3	9.57	387.8	25.39	3	4	21.6	2
BIOINK day 3 normoxia vs. BIOINK 3 days hypoxia	397.3	52.77	344.6	31.11	3	3	15.66	2
BIOINK day 3 normoxia vs. BIOINK 7 days hypoxia	397.3	12.27	385.1	19.57	3	4	27.83	2
BIOINK day 3 normoxia vs. LAMININK 3 days hypoxia	397.3	5.58	391.8	20.49	3	3	27.04	2
BIOINK day 3 normoxia vs. LAMININK 7 days hypoxia	397.3	12.83	384.5	26.23	3	4	20.73	2
BIOINK day 10 normoxia vs. LAMININK 3 days normoxia	20.55	122	-101.4	9.725	4	3	14.75	2
BIOINK day 10 normoxia vs. LAMININK 7 days normoxia	20.55	9.57	10.98	5.363	4	4	2.895	3
BIOINK day 10 normoxia vs. BIOINK 3 days hypoxia	20.55	52.77	-32.22	17.21	4	3	2.648	2
BIOINK day 10 normoxia vs. BIOINK 7 days hypoxia	20.55	12.27	8.28	12.05	4	4	0.9721	3
BIOINK day 10 normoxia vs. LAMININK 3 days hypoxia	20.55	5.58	14.97	5.845	4	3	3.622	2
BIOINK day 10 normoxia vs. LAMININK 7 days hypoxia	20.55	12.83	7.718	10.32	4	4	1.058	3
LAMININK 3 days normoxia vs. LAMININK 7 days normoxia	122	9.57	112.4	16.2	3	4	9.809	2
LAMININK 3 days normoxia vs. BIOINK 3 days hypoxia	122	52.77	69.18	17.22	3	3	5.682	2
LAMININK 3 days normoxia vs. BIOINK 7 days hypoxia	122	12.27	109.7	16.46	3	4	9.426	2
LAMININK 3 days normoxia vs. LAMININK 3 days hypoxia	122	5.58	116.4	12.27	3	3	13.42	2
LAMININK 3 days normoxia vs. LAMININK 7 days hypoxia	122	12.83	109.1	19.86	3	4	7.772	2
LAMININK 7 days normoxia vs. BIOINK 3 days hypoxia	9.57	52.77	-43.2	22.41	4	3	2.727	2
LAMININK 7 days normoxia vs. BIOINK 7 days hypoxia	9.57	12.27	-2.7	10.5	4	4	0.3636	3
LAMININK 7 days normoxia vs. LAMININK 3 days hypoxia	9.57	5.58	3.99	6.519	4	3	0.8656	2
LAMININK 7 days normoxia vs. LAMININK 7 days hypoxia	9.57	12.83	-3.263	6.12	4	4	0.754	3
BIOINK 3 days hypoxia vs. BIOINK 7 days hypoxia	52.77	12.27	40.5	28.67	3	4	1.998	2
BIOINK 3 days hypoxia vs. LAMININK 3 days hypoxia	52.77	5.58	47.19	23.62	3	3	2.826	2
BIOINK 3 days hypoxia vs. LAMININK 7 days hypoxia	52.77	12.83	39.94	28.2	3	4	2.003	2
BIOINK 7 days hypoxia vs. LAMININK 3 days hypoxia	12.27	5.58	6.69	7.038	4	3	1.344	2
BIOINK 7 days hypoxia vs. LAMININK 7 days hypoxia	12.27	12.83	-0.5625	6.497	4	4	0.1224	3
LAMININK 3 days hypoxia vs. LAMININK 7 days hypoxia	5.58	12.83	-7.253	8.419	3	4	1.218	2
MSC+U251
BIOINK day 3 normoxia vs. BIOINK day 10 normoxia	598.3	26.72	571.6	30.69	4	4	26.34	3
BIOINK day 3 normoxia vs. LAMININK 3 days normoxia	598.3	286.4	311.9	37.67	4	4	11.71	3
BIOINK day 3 normoxia vs. LAMININK 7 days normoxia	598.3	9.57	588.7	28.04	4	4	29.7	3
BIOINK day 3 normoxia vs. BIOINK 3 days hypoxia	598.3	423.2	175.1	27.96	4	4	8.859	3
BIOINK day 3 normoxia vs. BIOINK 7 days hypoxia	598.3	10.28	588	27.7	4	4	30.02	3
BIOINK day 3 normoxia vs. LAMININK 3 days hypoxia	598.3	163.3	435	45.01	4	4	13.67	3
BIOINK day 3 normoxia vs. LAMININK 7 days hypoxia	598.3	17.89	580.4	28.87	4	4	28.43	3
BIOINK day 10 normoxia vs. LAMININK 3 days normoxia	26.72	286.4	-259.7	7.776	4	4	47.22	3
BIOINK day 10 normoxia vs. LAMININK 7 days normoxia	26.72	9.57	17.15	4.652	4	4	5.212	3
BIOINK day 10 normoxia vs. BIOINK 3 days hypoxia	26.72	423.2	-396.4	36.3	4	4	15.44	3
BIOINK day 10 normoxia vs. BIOINK 7 days hypoxia	26.72	10.28	16.44	3.356	4	4	6.928	3
BIOINK day 10 normoxia vs. LAMININK 3 days hypoxia	26.72	163.3	-136.6	34	4	4	5.68	3
BIOINK day 10 normoxia vs. LAMININK 7 days hypoxia	26.72	17.89	8.828	2.537	4	4	4.921	3
LAMININK 3 days normoxia vs. LAMININK 7 days normoxia	286.4	9.57	276.8	10.04	4	4	38.99	3
LAMININK 3 days normoxia vs. BIOINK 3 days hypoxia	286.4	423.2	-136.8	43.62	4	4	4.435	3
LAMININK 3 days normoxia vs. BIOINK 7 days hypoxia	286.4	10.28	276.1	10.09	4	4	38.7	3
LAMININK 3 days normoxia vs. LAMININK 3 days hypoxia	286.4	163.3	123.1	34.47	4	4	5.05	3
LAMININK 3 days normoxia vs. LAMININK 7 days hypoxia	286.4	17.89	268.5	9.318	4	4	40.75	3
LAMININK 7 days normoxia vs. BIOINK 3 days hypoxia	9.57	423.2	-413.6	36.07	4	4	16.21	3
LAMININK 7 days normoxia vs. BIOINK 7 days hypoxia	9.57	10.28	-0.705	2.585	4	4	0.3858	3
LAMININK 7 days normoxia vs. LAMININK 3 days hypoxia	9.57	163.3	-153.7	31.23	4	4	6.96	3
LAMININK 7 days normoxia vs. LAMININK 7 days hypoxia	9.57	17.89	-8.318	4.594	4	4	2.56	3
BIOINK 3 days hypoxia vs. BIOINK 7 days hypoxia	423.2	10.28	412.9	35.43	4	4	16.48	3
BIOINK 3 days hypoxia vs. LAMININK 3 days hypoxia	423.2	163.3	259.9	46.74	4	4	7.864	3
BIOINK 3 days hypoxia vs. LAMININK 7 days hypoxia	423.2	17.89	405.3	36.01	4	4	15.92	3
BIOINK 7 days hypoxia vs. LAMININK 3 days hypoxia	10.28	163.3	-153	33.62	4	4	6.436	3
BIOINK 7 days hypoxia vs. LAMININK 7 days hypoxia	10.28	17.89	-7.613	2.229	4	4	4.829	3
LAMININK 3 days hypoxia vs. LAMININK 7 days hypoxia	163.3	17.89	145.4	35.42	4	4	5.805	3
DK-MG
BIOINK day 3 normoxia vs. BIOINK day 10 normoxia	38.5	10.28	28.23	23.6	3	4	1.691	2
BIOINK day 3 normoxia vs. LAMININK 3 days normoxia	38.5	23.1	15.4	19.79	3	3	1.101	2
BIOINK day 3 normoxia vs. LAMININK 7 days normoxia	38.5	0	38.5	21.4	3	4	2.544	2
BIOINK day 3 normoxia vs. BIOINK 3 days hypoxia	38.5	0	38.5	22.88	3	3	2.38	2
BIOINK day 3 normoxia vs. BIOINK 7 days hypoxia	38.5	5.138	33.36	23.71	3	4	1.99	2
BIOINK day 3 normoxia vs. LAMININK 3 days hypoxia	38.5	3.4	35.1	25.8	3	3	1.924	2
BIOINK day 3 normoxia vs. LAMININK 7 days hypoxia	38.5	10.31	28.19	18.99	3	4	2.1	2
BIOINK day 10 normoxia vs. LAMININK 3 days normoxia	10.28	23.1	-12.83	7.726	4	3	2.347	2
BIOINK day 10 normoxia vs. LAMININK 7 days normoxia	10.28	0	10.28	2.055	4	4	7.071	3
BIOINK day 10 normoxia vs. BIOINK 3 days hypoxia	10.28	0	10.28	2.603	4	3	5.583	2
BIOINK day 10 normoxia vs. BIOINK 7 days hypoxia	10.28	5.138	5.138	1.968	4	4	3.693	3
BIOINK day 10 normoxia vs. LAMININK 3 days hypoxia	10.28	3.4	6.875	0.7658	4	3	12.7	2
BIOINK day 10 normoxia vs. LAMININK 7 days hypoxia	10.28	10.31	-0.0325	5.95	4	4	0.007724	3
LAMININK 3 days normoxia vs. LAMININK 7 days normoxia	23.1	0	23.1	7.275	3	4	4.491	2
LAMININK 3 days normoxia vs. BIOINK 3 days hypoxia	23.1	0	23.1	7.777	3	3	4.201	2
LAMININK 3 days normoxia vs. BIOINK 7 days hypoxia	23.1	5.138	17.96	9.583	3	4	2.651	2
LAMININK 3 days normoxia vs. LAMININK 3 days hypoxia	23.1	3.4	19.7	8.488	3	3	3.282	2
LAMININK 3 days normoxia vs. LAMININK 7 days hypoxia	23.1	10.31	12.79	8.467	3	4	2.137	2
LAMININK 7 days normoxia vs. BIOINK 3 days hypoxia	0	0	0	0	4	3
LAMININK 7 days normoxia vs. BIOINK 7 days hypoxia	0	5.138	-5.138	1.968	4	4	3.693	3
LAMININK 7 days normoxia vs. LAMININK 3 days hypoxia	0	3.4	-3.4	3.18	4	3	1.512	2
LAMININK 7 days normoxia vs. LAMININK 7 days hypoxia	0	10.31	-10.31	4.13	4	4	3.529	3
BIOINK 3 days hypoxia vs. BIOINK 7 days hypoxia	0	5.138	-5.138	2.573	3	4	2.824	2
BIOINK 3 days hypoxia vs. LAMININK 3 days hypoxia	0	3.4	-3.4	3.4	3	3	1.414	2
BIOINK 3 days hypoxia vs. LAMININK 7 days hypoxia	0	10.31	-10.31	3.944	3	4	3.696	2
BIOINK 7 days hypoxia vs. LAMININK 3 days hypoxia	5.138	3.4	1.738	2.93	4	3	0.8387	2
BIOINK 7 days hypoxia vs. LAMININK 7 days hypoxia	5.138	10.31	-5.17	5.237	4	4	1.396	3
LAMININK 3 days hypoxia vs. LAMININK 7 days hypoxia	3.4	10.31	-6.908	6.82	3	4	1.432	2
MSC+DK-MG
BIOINK day 3 normoxia vs. BIOINK day 10 normoxia	375.9	16.44	359.4	64.34	4	4	7.901	3
BIOINK day 3 normoxia vs. LAMININK 3 days normoxia	375.9	85.48	290.4	51.34	4	4	7.999	3
BIOINK day 3 normoxia vs. LAMININK 7 days normoxia	375.9	1.263	374.6	68.92	4	4	7.687	3
BIOINK day 3 normoxia vs. BIOINK 3 days hypoxia	375.9	267.6	108.2	32.58	4	4	4.698	3
BIOINK day 3 normoxia vs. BIOINK 7 days hypoxia	375.9	8.22	367.7	69.68	4	4	7.462	3
BIOINK day 3 normoxia vs. LAMININK 3 days hypoxia	375.9	43.53	332.4	47.49	4	4	9.897	3
BIOINK day 3 normoxia vs. LAMININK 7 days hypoxia	375.9	7.983	367.9	70.94	4	4	7.334	3
BIOINK day 10 normoxia vs. LAMININK 3 days normoxia	16.44	85.48	-69.04	15.12	4	4	6.46	3
BIOINK day 10 normoxia vs. LAMININK 7 days normoxia	16.44	1.263	15.18	5.727	4	4	3.748	3
BIOINK day 10 normoxia vs. BIOINK 3 days hypoxia	16.44	267.6	-251.2	34.78	4	4	10.22	3
BIOINK day 10 normoxia vs. BIOINK 7 days hypoxia	16.44	8.22	8.22	8.22	4	4	1.414	3
BIOINK day 10 normoxia vs. LAMININK 3 days hypoxia	16.44	43.53	-27.09	30.32	4	4	1.264	3
BIOINK day 10 normoxia vs. LAMININK 7 days hypoxia	16.44	7.983	8.458	7.283	4	4	1.642	3
LAMININK 3 days normoxia vs. LAMININK 7 days normoxia	85.48	1.263	84.22	19.76	4	4	6.028	3
LAMININK 3 days normoxia vs. BIOINK 3 days hypoxia	85.48	267.6	-182.2	22.17	4	4	11.62	3
LAMININK 3 days normoxia vs. BIOINK 7 days hypoxia	85.48	8.22	77.26	22.23	4	4	4.916	3
LAMININK 3 days normoxia vs. LAMININK 3 days hypoxia	85.48	43.53	41.96	28.53	4	4	2.079	3
LAMININK 3 days normoxia vs. LAMININK 7 days hypoxia	85.48	7.983	77.5	21.88	4	4	5.009	3
LAMININK 7 days normoxia vs. BIOINK 3 days hypoxia	1.263	267.6	-266.4	38.48	4	4	9.79	3
LAMININK 7 days normoxia vs. BIOINK 7 days hypoxia	1.263	8.22	-6.958	4.147	4	4	2.373	3
LAMININK 7 days normoxia vs. LAMININK 3 days hypoxia	1.263	43.53	-42.27	34.61	4	4	1.727	3
LAMININK 7 days normoxia vs. LAMININK 7 days hypoxia	1.263	7.983	-6.72	2.359	4	4	4.029	3
BIOINK 3 days hypoxia vs. BIOINK 7 days hypoxia	267.6	8.22	259.4	39.48	4	4	9.292	3
BIOINK 3 days hypoxia vs. LAMININK 3 days hypoxia	267.6	43.53	224.1	31.64	4	4	10.02	3
BIOINK 3 days hypoxia vs. LAMININK 7 days hypoxia	267.6	7.983	259.7	40.7	4	4	9.022	3
BIOINK 7 days hypoxia vs. LAMININK 3 days hypoxia	8.22	43.53	-35.31	33.69	4	4	1.482	3
BIOINK 7 days hypoxia vs. LAMININK 7 days hypoxia	8.22	7.983	0.2375	3.798	4	4	0.08843	3
LAMININK 3 days hypoxia vs. LAMININK 7 days hypoxia	43.53	7.983	35.55	35.46	4	4	1.418	3
BIOINK day 3 normoxia
MSC vs. U251	430.7	397.3	33.35	29.06	3	3	1.623	2
MSC vs. MSC+U251	430.7	598.3	-167.6	37.01	3	4	6.406	2
MSC vs. DK-MG	430.7	38.5	392.2	11.49	3	3	48.25	2
MSC vs. MSC+DK-MG	430.7	375.9	54.81	74.41	3	4	1.042	2
U251 vs. MSC+U251	397.3	598.3	-201	60.12	3	4	4.728	2
U251 vs. DK-MG	397.3	38.5	358.8	40.14	3	3	12.64	2
U251 vs. MSC+DK-MG	397.3	375.9	21.46	60.88	3	4	0.4984	2
MSC+U251 vs. DK-MG	598.3	38.5	559.8	27.55	4	3	28.74	2
MSC+U251 vs. MSC+DK-MG	598.3	375.9	222.4	95.38	4	4	3.298	3
DK-MG vs. MSC+DK-MG	38.5	375.9	-337.4	83.35	3	4	5.724	2
BIOINK day 10 normoxia
MSC vs. U251	8.22	20.55	-12.33	8.556	4	4	2.038	3
MSC vs. MSC+U251	8.22	26.72	-18.5	3.935	4	4	6.647	3
MSC vs. DK-MG	8.22	10.28	-2.055	2.055	4	4	1.414	3
MSC vs. MSC+DK-MG	8.22	16.44	-8.22	3.356	4	4	3.464	3
U251 vs. MSC+U251	20.55	26.72	-6.165	9.113	4	4	0.9567	3
U251 vs. DK-MG	20.55	10.28	10.28	7.019	4	4	2.07	3
U251 vs. MSC+DK-MG	20.55	16.44	4.11	10.87	4	4	0.5345	3
MSC+U251 vs. DK-MG	26.72	10.28	16.44	3.356	4	4	6.928	3
MSC+U251 vs. MSC+DK-MG	26.72	16.44	10.28	7.019	4	4	2.07	3
DK-MG vs. MSC+DK-MG	10.28	16.44	-6.165	5.172	4	4	1.686	3
LAMININK 3 days normoxia
MSC vs. U251	56.7	122	-65.25	29.3	3	3	3.149	2
MSC vs. MSC+U251	56.7	286.4	-229.7	20.67	3	4	15.71	2
MSC vs. DK-MG	56.7	23.1	33.6	14.27	3	3	3.331	2
MSC vs. MSC+DK-MG	56.7	85.48	-28.78	24.35	3	4	1.671	2
U251 vs. MSC+U251	122	286.4	-164.4	8.148	3	4	28.54	2
U251 vs. DK-MG	122	23.1	98.85	19.39	3	3	7.211	2
U251 vs. MSC+DK-MG	122	85.48	36.47	21.67	3	4	2.38	2
MSC+U251 vs. DK-MG	286.4	23.1	263.3	11.05	4	3	33.7	2
MSC+U251 vs. MSC+DK-MG	286.4	85.48	200.9	16.03	4	4	17.72	3
DK-MG vs. MSC+DK-MG	23.1	85.48	-62.38	14.28	3	4	6.179	2
LAMININK 7 days normoxia
MSC vs. U251	0	9.57	-9.57	5.525	4	4	2.449	3
MSC vs. MSC+U251	0	9.57	-9.57	5.525	4	4	2.449	3
MSC vs. DK-MG	0	0	0	0	4	4
MSC vs. MSC+DK-MG	0	1.263	-1.263	1.263	4	4	1.414	3
U251 vs. MSC+U251	9.57	9.57	0	7.814	4	4	0	3
U251 vs. DK-MG	9.57	0	9.57	5.525	4	4	2.449	3
U251 vs. MSC+DK-MG	9.57	1.263	8.308	6.339	4	4	1.854	3
MSC+U251 vs. DK-MG	9.57	0	9.57	5.525	4	4	2.449	3
MSC+U251 vs. MSC+DK-MG	9.57	1.263	8.308	6.339	4	4	1.854	3
DK-MG vs. MSC+DK-MG	0	1.263	-1.263	1.263	4	4	1.414	3
BIOINK 3 days hypoxia
MSC vs. U251	0	52.77	-52.77	26.39	3	3	2.828	2
MSC vs. MSC+U251	0	423.2	-423.2	47.72	3	4	12.54	2
MSC vs. DK-MG	0	0	0	0	3	3
MSC vs. MSC+DK-MG	0	267.6	-267.6	44.91	3	4	8.429	2
U251 vs. MSC+U251	52.77	423.2	-370.4	71.34	3	4	7.342	2
U251 vs. DK-MG	52.77	0	52.77	26.39	3	3	2.828	2
U251 vs. MSC+DK-MG	52.77	267.6	-214.9	60.59	3	4	5.015	2
MSC+U251 vs. DK-MG	423.2	0	423.2	47.72	4	3	12.54	2
MSC+U251 vs. MSC+DK-MG	423.2	267.6	155.5	55.49	4	4	3.963	3
DK-MG vs. MSC+DK-MG	0	267.6	-267.6	44.91	3	4	8.429	2
BIOINK 7 days hypoxia
MSC vs. U251	6.165	12.27	-6.105	6.132	4	4	1.408	3
MSC vs. MSC+U251	6.165	10.28	-4.11	2.373	4	4	2.449	3
MSC vs. DK-MG	6.165	5.138	1.028	3.51	4	4	0.414	3
MSC vs. MSC+DK-MG	6.165	8.22	-2.055	6.165	4	4	0.4714	3
U251 vs. MSC+U251	12.27	10.28	1.995	6.145	4	4	0.4591	3
U251 vs. DK-MG	12.27	5.138	7.133	6.307	4	4	1.599	3
U251 vs. MSC+DK-MG	12.27	8.22	4.05	8.508	4	4	0.6732	3
MSC+U251 vs. DK-MG	10.28	5.138	5.138	5.138	4	4	1.414	3
MSC+U251 vs. MSC+DK-MG	10.28	8.22	2.055	8.473	4	4	0.343	3
DK-MG vs. MSC+DK-MG	5.138	8.22	-3.083	4.557	4	4	0.9567	3
LAMININK 3 days hypoxia
MSC vs. U251	1.157	5.58	-4.423	2.212	3	3	2.828	2
MSC vs. MSC+U251	1.157	163.3	-162.1	32.03	3	4	7.158	2
MSC vs. DK-MG	1.157	3.4	-2.243	2.243	3	3	1.414	2
MSC vs. MSC+DK-MG	1.157	43.53	-42.37	43.39	3	4	1.381	2
U251 vs. MSC+U251	5.58	163.3	-157.7	33.59	3	4	6.64	2
U251 vs. DK-MG	5.58	3.4	2.18	2.18	3	3	1.414	2
U251 vs. MSC+DK-MG	5.58	43.53	-37.95	42.5	3	4	1.263	2
MSC+U251 vs. DK-MG	163.3	3.4	159.9	33.31	4	3	6.788	2
MSC+U251 vs. MSC+DK-MG	163.3	43.53	119.8	49.92	4	4	3.393	3
DK-MG vs. MSC+DK-MG	3.4	43.53	-40.13	41.35	3	4	1.372	2
LAMININK 7 days hypoxia
MSC vs. U251	5.05	12.83	-7.783	6.169	4	4	1.784	3
MSC vs. MSC+U251	5.05	17.89	-12.84	4.66	4	4	3.896	3
MSC vs. DK-MG	5.05	10.31	-5.258	6.577	4	4	1.13	3
MSC vs. MSC+DK-MG	5.05	7.983	-2.933	4.771	4	4	0.8692	3
U251 vs. MSC+U251	12.83	17.89	-5.055	2.919	4	4	2.449	3
U251 vs. DK-MG	12.83	10.31	2.525	4.707	4	4	0.7586	3
U251 vs. MSC+DK-MG	12.83	7.983	4.85	6.268	4	4	1.094	3
MSC+U251 vs. DK-MG	17.89	10.31	7.58	2.548	4	4	4.206	3
MSC+U251 vs. MSC+DK-MG	17.89	7.983	9.905	3.798	4	4	3.688	3
DK-MG vs. MSC+DK-MG	10.31	7.983	2.325	4.598	4	4	0.7151	3

[truncated: 3 more sheets: CCL7, Chemerin, CX3CL1]
